# Supplementary material for: Unveiling the early life core microbiome of the sea cucumber Apostichopus japonicus and the unexpected abundance of the growth-promoting Sulfitobacter
Source: Anim Microbiome. 2023 Oct 24;5:54. doi: 10.1186/s42523-023-00276-2 (PMC10599069; doi:10.1186/s42523-023-00276-2)
Supplement: Supplementary file 1 — Additional file 1: Table S1. Relative abundance of each bacteria taxon at order level. SC: Sea cucumber; SW: Seawater; preGD: before gut development; postGD: post gut development. Table S2. Relative abundance of each bacteria taxon at family level. SC: Sea cucumber; SW: Seawater; preGD: before gut development; postGD: post gut development. Orange represents the number represent samples' occupancy >70%; yellow represents samples' abundance in top 75% of total reads. Table S3. Relative abundance of each bacteria taxon at genera level in sea cucumber samples. preGD: before gut development; postGD: post gut development. Orange represents the number represent samples' occupancy >70%; yellow represents samples' abundance in top 75% of total reads. Table S4. Relative abundance of ASVs in sea cucumber samples. preGD: before gut development; postGD: post gut development. Orange represents the number represent samples' occupancy >70%; yellow represents samples' abundance in top 75% of total reads. [file 42523_2023_276_MOESM1_ESM.xlsx]

## Sheet: Table S1
Table S1. Relative abundance of each bacteria taxon at order level. SC: Sea cucumber; SW: Seawater; preGD: before gut development; postGD: post gut development.
Order	SC	SW	SC preGD	SW preGD	SC postGD	SW postGD
Alteromonadales	31.2%±23.3%	37.0%±32.6%	43.8%±0.2%	57.5%±34.9%	20.2%±17.5%	19.4%±18.5%
Rhodobacterales	22.9%±17.9%	16.4%±18.0%	8.8%±0.1%	5.6%±8.0%	35.0%±15.9%	25.6%±19.0%
Oceanospirillales	12.8%±17.1%	14.0%±19.6%	17.0%±0.2%	5.7%±6.4%	9.2%±11.6%	21.1%±24.0%
Flavobacteriales	7.4%±8.3%	5.3%±6.9%	6.4%±0.1%	1.5%±1.7%	8.3%±9.2%	8.6%±8.0%
Rhizobiales	4.7%±13.0%	0.8%±1.8%	0.9%±0.0%	0.4%±0.6%	8.0%±17.0%	1.2%±2.2%
Vibrionales	4.1%±8.0%	1.1%±2.3%	8.5%±0.1%	1.8%±3.3%	0.3%±0.6%	0.5%±1.0%
Nitrosococcales	2.8%±6.2%	0.8%±1.7%	2.5%±0.1%	0.6%±2.0%	3.1%±6.6%	0.8%±1.4%
Cellvibrionales	1.8%±2.2%	0.6%±0.7%	2.0%±0.0%	0.7%±0.8%	1.5%±2.4%	0.5%±0.6%
Bdellovibrionales	1.4%±3.7%	0.3%±0.7%	0.1%±0.0%	0.0%±0.0%	2.5%±4.8%	0.5%±1.0%
Caulobacterales	1.2%±1.5%	0.8%±0.9%	0.5%±0.0%	0.7%±0.9%	1.8%±1.7%	0.9%±1.0%
Pseudomonadales	1.2%±2.3%	0.9%±2.0%	1.9%±0.0%	1.5%±2.9%	0.6%±1.2%	0.3%±0.6%
Unclassified_Gammaproteobacteria	1.0%±2.7%	1.4%±3.3%	0.3%±0.0%	0.3%±0.4%	1.6%±3.5%	2.4%±4.3%
Chitinophagales	0.8%±1.1%	0.4%±1.4%	0.4%±0.0%	0.0%±0.1%	1.2%±1.2%	0.7%±1.8%
Sphingomonadales	0.7%±1.3%	1.1%±4.6%	0.7%±0.0%	2.2%±6.8%	0.8%±1.3%	0.1%±0.2%
Fusobacteriales	0.7%±3.0%	0.0%±0.0%	1.4%±0.0%	0.0%±0.0%	0.0%±0.0%	0.0%±0.1%
Myxococcales	0.6%±2.2%	0.0%±0.1%	0.0%±0.0%	0.0%±0.0%	1.1%±2.8%	0.1%±0.2%
Exiguobacterales	0.5%±0.8%	0.1%±0.2%	0.0%±0.0%	0.0%±0.0%	1.0%±0.8%	0.2%±0.3%
Sphingobacteriales	0.4%±2.1%	0.0%±0.0%	0.9%±0.0%	0.0%±0.0%	0.0%±0.1%	0.0%±0.0%
Cytophagales	0.4%±0.6%	0.1%±0.3%	0.2%±0.0%	0.0%±0.1%	0.5%±0.7%	0.2%±0.4%
Lachnospirales	0.3%±0.4%	0.3%±1.2%	0.3%±0.0%	0.0%±0.0%	0.3%±0.3%	0.5%±1.6%
Enterobacterales	0.3%±1.0%	0.7%±3.3%	0.6%±0.0%	0.0%±0.1%	0.0%±0.0%	1.2%±4.4%
Bacteroidales	0.2%±0.3%	1.2%±5.6%	0.2%±0.0%	0.0%±0.1%	0.2%±0.2%	2.1%±7.5%
Burkholderiales	0.2%±0.6%	0.4%±1.1%	0.1%±0.0%	0.6%±1.6%	0.3%±0.8%	0.3%±0.5%
Micrococcales	0.1%±0.2%	0.9%±2.5%	0.0%±0.0%	0.0%±0.1%	0.3%±0.3%	1.7%±3.3%
Campylobacterales	0.1%±0.2%	0.3%±0.6%	0.3%±0.0%	0.5%±0.8%	0.0%±0.0%	0.1%±0.1%
Puniceispirillales	0.1%±0.4%	0.2%±0.5%	0.2%±0.0%	0.4%±0.7%	0.1%±0.4%	0.1%±0.1%
Caldilineales	0.1%±0.6%	0.0%±0.0%	0.0%±0.0%	0.0%±0.0%	0.2%±0.9%	0.0%±0.0%
Bacteriovoracales	0.1%±0.2%	0.0%±0.1%	0.2%±0.0%	0.0%±0.1%	0.1%±0.1%	0.1%±0.1%
Bradymonadales	0.1%±0.3%	0.0%±0.1%	0.0%±0.0%	0.0%±0.0%	0.2%±0.4%	0.1%±0.1%
Unclassified_Bacteria	0.1%±0.2%	0.1%±0.3%	0.2%±0.0%	0.2%±0.4%	0.0%±0.1%	0.0%±0.1%
Rhodospirillales	0.1%±0.3%	0.3%±0.5%	0.1%±0.0%	0.5%±0.7%	0.0%±0.0%	0.1%±0.2%
Nannocystales	0.1%±0.2%	0.0%±0.0%	0.0%±0.0%	0.0%±0.0%	0.1%±0.2%	0.0%±0.0%
Unclassified_Alphaproteobacteria	0.1%±0.1%	0.3%±0.8%	0.1%±0.0%	0.0%±0.1%	0.1%±0.2%	0.5%±1.0%
Microtrichales	0.1%±0.2%	0.0%±0.1%	0.1%±0.0%	0.0%±0.0%	0.1%±0.3%	0.0%±0.1%
Babeliales	0.1%±0.2%	0.2%±0.4%	0.0%±0.0%	0.0%±0.0%	0.1%±0.3%	0.3%±0.6%
Rickettsiales	0.1%±0.2%	0.6%±0.9%	0.0%±0.0%	0.1%±0.1%	0.1%±0.3%	1.0%±1.0%
Oscillospirales	0.1%±0.1%	0.1%±0.5%	0.1%±0.0%	0.0%±0.0%	0.1%±0.1%	0.2%±0.7%
Unclassified_Bacteroidia	0.1%±0.1%	0.0%±0.1%	0.1%±0.0%	0.0%±0.0%	0.0%±0.1%	0.1%±0.1%
Micavibrionales	0.1%±0.2%	0.0%±0.1%	0.0%±0.0%	0.1%±0.2%	0.1%±0.2%	0.0%±0.0%
Blfdi19	0.1%±0.2%	0.0%±0.1%	0.0%±0.0%	0.0%±0.0%	0.1%±0.2%	0.1%±0.1%
Phycisphaerales	0.1%±0.1%	0.0%±0.0%	0.0%±0.0%	0.0%±0.0%	0.1%±0.2%	0.0%±0.0%
Coxiellales	0.1%±0.1%	0.1%±0.2%	0.0%±0.0%	0.0%±0.0%	0.1%±0.2%	0.1%±0.2%
Gammaproteobacteria_Incertae_Sedis	0.1%±0.1%	0.0%±0.0%	0.0%±0.0%	0.0%±0.0%	0.1%±0.1%	0.0%±0.0%
Polyangiales	0.0%±0.1%	0.0%±0.0%	0.0%±0.0%	0.0%±0.0%	0.1%±0.1%	0.0%±0.0%
Bacillales	0.0%±0.1%	0.0%±0.1%	0.1%±0.0%	0.0%±0.1%	0.0%±0.0%	0.0%±0.0%
Balneolales	0.0%±0.1%	0.1%±0.1%	0.1%±0.0%	0.1%±0.1%	0.0%±0.1%	0.1%±0.1%
Steroidobacterales	0.0%±0.1%	0.0%±0.0%	0.1%±0.0%	0.0%±0.0%	0.0%±0.1%	0.0%±0.0%
Synechococcales	0.0%±0.2%	0.8%±3.4%	0.1%±0.0%	1.8%±5.1%	0.0%±0.0%	0.0%±0.0%
KI89A_clade(Gammaproteobacteria)	0.0%±0.1%	0.1%±0.1%	0.0%±0.0%	0.0%±0.1%	0.0%±0.1%	0.1%±0.1%
Legionellales	0.0%±0.1%	0.1%±0.3%	0.0%±0.0%	0.0%±0.0%	0.1%±0.2%	0.2%±0.4%
SAR11_clade	0.0%±0.1%	9.5%±20.0%	0.1%±0.0%	15.8%±28.4%	0.0%±0.0%	4.1%±6.7%
Thiotrichales	0.0%±0.1%	0.0%±0.0%	0.0%±0.0%	0.0%±0.0%	0.0%±0.1%	0.0%±0.0%
Peptostreptococcales-Tissierellales	0.0%±0.1%	0.1%±0.2%	0.0%±0.0%	0.0%±0.0%	0.0%±0.1%	0.1%±0.3%
Gracilibacteria_JGI_0000069-P22	0.0%±0.1%	0.0%±0.1%	0.1%±0.0%	0.0%±0.0%	0.0%±0.0%	0.0%±0.1%
Bifidobacteriales	0.0%±0.0%	0.1%±0.5%	0.0%±0.0%	0.0%±0.0%	0.0%±0.1%	0.2%±0.6%
Veillonellales-Selenomonadales	0.0%±0.1%	0.0%±0.0%	0.0%±0.0%	0.0%±0.0%	0.0%±0.1%	0.0%±0.1%
Unclassified_Proteobacteria	0.0%±0.1%	0.0%±0.0%	0.0%±0.0%	0.0%±0.0%	0.0%±0.0%	0.0%±0.0%
OM182_clade(Gammaproteobacteria)	0.0%±0.1%	0.0%±0.0%	0.1%±0.0%	0.0%±0.0%	0.0%±0.0%	0.0%±0.0%
Opitutales	0.0%±0.1%	0.0%±0.0%	0.0%±0.0%	0.0%±0.0%	0.0%±0.0%	0.0%±0.0%
SAR86_clade	0.0%±0.1%	0.2%±0.4%	0.0%±0.0%	0.3%±0.5%	0.0%±0.0%	0.1%±0.3%
Parvibaculales	0.0%±0.1%	0.1%±0.2%	0.0%±0.0%	0.1%±0.1%	0.0%±0.1%	0.1%±0.2%
Corynebacteriales	0.0%±0.1%	0.0%±0.0%	0.0%±0.0%	0.0%±0.0%	0.0%±0.0%	0.0%±0.0%
Kordiimonadales	0.0%±0.0%	0.0%±0.1%	0.0%±0.0%	0.0%±0.1%	0.0%±0.0%	0.0%±0.0%
Verrucomicrobiales	0.0%±0.1%	0.0%±0.0%	0.0%±0.0%	0.0%±0.0%	0.0%±0.0%	0.0%±0.0%
Desulfobulbales	0.0%±0.1%	0.0%±0.0%	0.0%±0.0%	0.0%±0.0%	0.0%±0.0%	0.0%±0.0%
Holosporales	0.0%±0.1%	0.0%±0.0%	0.0%±0.0%	0.0%±0.0%	0.0%±0.0%	0.0%±0.0%
NB1-j	0.0%±0.0%	0.0%±0.0%	0.0%±0.0%	0.0%±0.0%	0.0%±0.0%	0.0%±0.0%
Lactobacillales	0.0%±0.0%	1.0%±5.0%	0.0%±0.0%	0.0%±0.1%	0.0%±0.0%	1.8%±6.6%
Erysipelotrichales	0.0%±0.0%	0.3%±1.3%	0.0%±0.0%	0.0%±0.0%	0.0%±0.0%	0.5%±1.7%
Gracilibacteria	0.0%±0.1%	0.0%±0.0%	0.0%±0.0%	0.0%±0.1%	0.0%±0.0%	0.0%±0.0%
Oligoflexales	0.0%±0.0%	0.1%±0.3%	0.0%±0.0%	0.0%±0.0%	0.0%±0.0%	0.1%±0.3%
Candidatus_Kaiserbacteria	0.0%±0.0%	0.0%±0.0%	0.0%±0.0%	0.0%±0.0%	0.0%±0.0%	0.0%±0.0%
Actinomarinales	0.0%±0.0%	0.1%±0.2%	0.0%±0.0%	0.1%±0.2%	0.0%±0.0%	0.0%±0.0%
Salinisphaerales	0.0%±0.0%	0.0%±0.1%	0.0%±0.0%	0.0%±0.0%	0.0%±0.0%	0.0%±0.1%
Coriobacteriales	0.0%±0.0%	0.0%±0.0%	0.0%±0.0%	0.0%±0.0%	0.0%±0.0%	0.0%±0.1%
Arenicellales	0.0%±0.0%	0.0%±0.0%	0.0%±0.0%	0.0%±0.0%	0.0%±0.0%	0.0%±0.0%
Alphaproteobacteria_NRL2	0.0%±0.0%	0.0%±0.0%	0.0%±0.0%	0.0%±0.0%	0.0%±0.1%	0.0%±0.1%
Dadabacteriales	0.0%±0.0%	0.0%±0.0%	0.0%±0.0%	0.0%±0.0%	0.0%±0.0%	0.0%±0.0%
Unclassified_Gammaproteobacteria	0.0%±0.0%	0.0%±0.0%	0.0%±0.0%	0.0%±0.0%	0.0%±0.0%	0.0%±0.1%
Haliangiales	0.0%±0.0%	0.0%±0.0%	0.0%±0.0%	0.0%±0.0%	0.0%±0.0%	0.0%±0.0%
Anaerolineae_SBR1031	0.0%±0.0%	0.0%±0.0%	0.0%±0.0%	0.0%±0.0%	0.0%±0.0%	0.0%±0.0%
Xanthomonadales	0.0%±0.0%	0.0%±0.1%	0.0%±0.0%	0.0%±0.1%	0.0%±0.0%	0.0%±0.0%
Granulosicoccales	0.0%±0.0%	0.0%±0.0%	0.0%±0.0%	0.0%±0.0%	0.0%±0.0%	0.0%±0.0%
SAR324_clade(Marine_group_B)	0.0%±0.0%	0.0%±0.0%	0.0%±0.0%	0.0%±0.1%	0.0%±0.0%	0.0%±0.0%
Thalassobaculales	0.0%±0.0%	0.1%±0.2%	0.0%±0.0%	0.0%±0.1%	0.0%±0.0%	0.1%±0.2%
Acidaminococcales	0.0%±0.0%	0.0%±0.0%	0.0%±0.0%	0.0%±0.0%	0.0%±0.0%	0.0%±0.1%
Sneathiellales	0.0%±0.1%	0.0%±0.1%	0.0%±0.0%	0.0%±0.0%	0.0%±0.0%	0.0%±0.1%
Kapabacteriales	0.0%±0.0%	0.0%±0.0%	0.0%±0.0%	0.0%±0.0%	0.0%±0.0%	0.0%±0.0%
Rhodothermales	0.0%±0.0%	0.0%±0.0%	0.0%±0.0%	0.0%±0.0%	0.0%±0.0%	0.0%±0.0%
Margulisbacteria	0.0%±0.0%	0.0%±0.1%	0.0%±0.0%	0.0%±0.0%	0.0%±0.0%	0.1%±0.1%
Unclassified_Desulfobacterota	0.0%±0.0%	0.0%±0.0%	0.0%±0.0%	0.0%±0.0%	0.0%±0.0%	0.0%±0.0%
Unclassified_Planctomycetota	0.0%±0.0%	0.0%±0.0%	0.0%±0.0%	0.0%±0.0%	0.0%±0.0%	0.0%±0.0%
Thermoanaerobaculales	0.0%±0.0%	0.0%±0.0%	0.0%±0.0%	0.0%±0.0%	0.0%±0.0%	0.0%±0.0%
Unclassified_Clostridia	0.0%±0.0%	0.0%±0.0%	0.0%±0.0%	0.0%±0.0%	0.0%±0.0%	0.0%±0.1%
Deferribacterales	0.0%±0.0%	0.0%±0.0%	0.0%±0.0%	0.0%±0.0%	0.0%±0.0%	0.0%±0.1%
Clostridia_UCG-014	0.0%±0.0%	0.0%±0.2%	0.0%±0.0%	0.0%±0.0%	0.0%±0.0%	0.1%±0.2%
Clostridia_vadinBB60_group	0.0%±0.0%	0.0%±0.1%	0.0%±0.0%	0.0%±0.0%	0.0%±0.0%	0.0%±0.1%
Candidatus_Peregrinibacteria	0.0%±0.0%	0.0%±0.1%	0.0%±0.0%	0.0%±0.1%	0.0%±0.0%	0.0%±0.0%
Alphaproteobacteria_AT-s3-44	0.0%±0.0%	0.0%±0.0%	0.0%±0.0%	0.0%±0.0%	0.0%±0.0%	0.0%±0.0%
Rubrobacterales	0.0%±0.0%	0.0%±0.0%	0.0%±0.0%	0.0%±0.0%	0.0%±0.0%	0.0%±0.0%
Myxococcota_bacteriap25	0.0%±0.0%	0.0%±0.0%	0.0%±0.0%	0.0%±0.0%	0.0%±0.0%	0.0%±0.0%
Acholeplasmatales	0.0%±0.0%	0.1%±0.2%	0.0%±0.0%	0.0%±0.0%	0.0%±0.0%	0.1%±0.3%
Deinococcales	0.0%±0.0%	0.0%±0.0%	0.0%±0.0%	0.0%±0.0%	0.0%±0.0%	0.0%±0.0%
Gammaproteobacteria_CHAB-XI-27	0.0%±0.0%	0.0%±0.1%	0.0%±0.0%	0.0%±0.0%	0.0%±0.0%	0.0%±0.1%
Chloroflexi_KD4-96	0.0%±0.0%	0.0%±0.0%	0.0%±0.0%	0.0%±0.0%	0.0%±0.0%	0.0%±0.0%
Calditrichales	0.0%±0.0%	0.0%±0.0%	0.0%±0.0%	0.0%±0.0%	0.0%±0.0%	0.0%±0.0%
Francisellales	0.0%±0.0%	0.0%±0.0%	0.0%±0.0%	0.0%±0.0%	0.0%±0.0%	0.0%±0.1%
Chloroflexi_JG30-KF-CM66	0.0%±0.0%	0.0%±0.0%	0.0%±0.0%	0.0%±0.0%	0.0%±0.0%	0.0%±0.0%
Unclassified_Parcubacteria	0.0%±0.0%	0.0%±0.0%	0.0%±0.0%	0.0%±0.0%	0.0%±0.0%	0.0%±0.0%
Candidatus_Peribacteria	0.0%±0.0%	0.0%±0.1%	0.0%±0.0%	0.1%±0.1%	0.0%±0.0%	0.0%±0.0%
Gammaproteobacteria_Ga0077536	0.0%±0.0%	0.0%±0.0%	0.0%±0.0%	0.0%±0.0%	0.0%±0.0%	0.0%±0.0%
Saccharimonadales	0.0%±0.0%	0.0%±0.1%	0.0%±0.0%	0.0%±0.0%	0.0%±0.0%	0.0%±0.1%
Marinimicrobia_(SAR406_clade)	0.0%±0.0%	0.0%±0.1%	0.0%±0.0%	0.0%±0.1%	0.0%±0.0%	0.0%±0.0%
Ardenticatenales	0.0%±0.0%	0.0%±0.0%	0.0%±0.0%	0.0%±0.0%	0.0%±0.0%	0.0%±0.0%
Thiomicrospirales	0.0%±0.0%	0.0%±0.1%	0.0%±0.0%	0.0%±0.1%	0.0%±0.0%	0.0%±0.1%
SAR202_clade	0.0%±0.0%	0.0%±0.0%	0.0%±0.0%	0.0%±0.1%	0.0%±0.0%	0.0%±0.0%
Unclassified_Bdellovibrionota	0.0%±0.0%	0.0%±0.0%	0.0%±0.0%	0.0%±0.0%	0.0%±0.0%	0.0%±0.0%
Candidatus_Kerfeldbacteria	0.0%±0.0%	0.0%±0.0%	0.0%±0.0%	0.0%±0.0%	0.0%±0.0%	0.0%±0.0%
WPS-2	0.0%±0.0%	0.0%±0.0%	0.0%±0.0%	0.0%±0.0%	0.0%±0.0%	0.0%±0.0%
Frankiales	0.0%±0.0%	0.0%±0.0%	0.0%±0.0%	0.0%±0.0%	0.0%±0.0%	0.0%±0.0%
Staphylococcales	0.0%±0.0%	0.0%±0.1%	0.0%±0.0%	0.0%±0.0%	0.0%±0.0%	0.0%±0.1%
Kiloniellales	0.0%±0.0%	0.0%±0.0%	0.0%±0.0%	0.0%±0.0%	0.0%±0.0%	0.0%±0.0%
Desulfuromonadia_PB19	0.0%±0.0%	0.0%±0.0%	0.0%±0.0%	0.0%±0.0%	0.0%±0.0%	0.0%±0.0%
Gammaproteobacteria_HOC36	0.0%±0.0%	0.0%±0.0%	0.0%±0.0%	0.0%±0.0%	0.0%±0.0%	0.0%±0.0%
Nitrospinales	0.0%±0.0%	0.0%±0.0%	0.0%±0.0%	0.0%±0.0%	0.0%±0.0%	0.0%±0.0%
BD2-11_terrestrial_group	0.0%±0.0%	0.0%±0.0%	0.0%±0.0%	0.0%±0.0%	0.0%±0.0%	0.0%±0.0%
Nitrospirales	0.0%±0.0%	0.0%±0.0%	0.0%±0.0%	0.0%±0.0%	0.0%±0.0%	0.0%±0.0%
Monoglobales	0.0%±0.0%	0.0%±0.0%	0.0%±0.0%	0.0%±0.0%	0.0%±0.0%	0.0%±0.0%
Bacilli_RF39	0.0%±0.0%	0.0%±0.0%	0.0%±0.0%	0.0%±0.0%	0.0%±0.0%	0.0%±0.0%
Unclassified_Cyanobacteriia	0.0%±0.0%	0.0%±0.0%	0.0%±0.0%	0.0%±0.0%	0.0%±0.0%	0.0%±0.0%
Cyanobacteriales	0.0%±0.0%	0.0%±0.0%	0.0%±0.0%	0.0%±0.0%	0.0%±0.0%	0.0%±0.1%
Entotheonellales	0.0%±0.0%	0.0%±0.0%	0.0%±0.0%	0.0%±0.0%	0.0%±0.0%	0.0%±0.0%
Actinobacteria_PeM15	0.0%±0.0%	0.0%±0.0%	0.0%±0.0%	0.0%±0.0%	0.0%±0.0%	0.0%±0.0%
Dojkabacteria	0.0%±0.0%	0.0%±0.0%	0.0%±0.0%	0.0%±0.0%	0.0%±0.0%	0.0%±0.0%
Propionibacteriales	0.0%±0.0%	0.0%±0.1%	0.0%±0.0%	0.0%±0.1%	0.0%±0.0%	0.0%±0.1%
Aeromonadales	0.0%±0.0%	0.0%±0.0%	0.0%±0.0%	0.0%±0.0%	0.0%±0.0%	0.0%±0.0%
Piscirickettsiales	0.0%±0.0%	0.0%±0.0%	0.0%±0.0%	0.0%±0.1%	0.0%±0.0%	0.0%±0.0%
OM190	0.0%±0.0%	0.0%±0.0%	0.0%±0.0%	0.0%±0.0%	0.0%±0.0%	0.0%±0.0%
Ectothiorhodospirales	0.0%±0.0%	0.0%±0.0%	0.0%±0.0%	0.0%±0.1%	0.0%±0.0%	0.0%±0.0%
PAUC43f_marine_benthic_group	0.0%±0.0%	0.0%±0.0%	0.0%±0.0%	0.0%±0.0%	0.0%±0.0%	0.0%±0.0%
Gammaproteobacteria_EV818SWSAP88	0.0%±0.0%	0.0%±0.0%	0.0%±0.0%	0.0%±0.0%	0.0%±0.0%	0.0%±0.0%
Gammaproteobacteria_EC3	0.0%±0.0%	0.0%±0.0%	0.0%±0.0%	0.0%±0.0%	0.0%±0.0%	0.0%±0.0%
Unclassified_Patescibacteria	0.0%±0.0%	0.0%±0.0%	0.0%±0.0%	0.0%±0.0%	0.0%±0.0%	0.0%±0.0%
Defluviicoccales	0.0%±0.0%	0.0%±0.0%	0.0%±0.0%	0.0%±0.0%	0.0%±0.0%	0.0%±0.0%
Gastranaerophilales	0.0%±0.0%	0.0%±0.0%	0.0%±0.0%	0.0%±0.0%	0.0%±0.0%	0.0%±0.0%
Vicinamibacteria_Subgroup_9	0.0%±0.0%	0.0%±0.0%	0.0%±0.0%	0.0%±0.0%	0.0%±0.0%	0.0%±0.0%
Latescibacterales	0.0%±0.0%	0.0%±0.0%	0.0%±0.0%	0.0%±0.0%	0.0%±0.0%	0.0%±0.0%
Nitriliruptorales	0.0%±0.0%	0.0%±0.0%	0.0%±0.0%	0.0%±0.0%	0.0%±0.0%	0.0%±0.0%
Lentisphaerales	0.0%±0.0%	0.0%±0.0%	0.0%±0.0%	0.0%±0.0%	0.0%±0.0%	0.0%±0.0%
Gaiellales	0.0%±0.0%	0.0%±0.0%	0.0%±0.0%	0.0%±0.0%	0.0%±0.0%	0.0%±0.0%
Clostridiales	0.0%±0.0%	0.0%±0.1%	0.0%±0.0%	0.0%±0.0%	0.0%±0.0%	0.0%±0.1%
Candidatus_Campbellbacteria	0.0%±0.0%	0.0%±0.0%	0.0%±0.0%	0.0%±0.0%	0.0%±0.0%	0.0%±0.0%
Thiohalorhabdales	0.0%±0.0%	0.0%±0.0%	0.0%±0.0%	0.0%±0.0%	0.0%±0.0%	0.0%±0.0%
Acanthopleuribacterales	0.0%±0.0%	0.0%±0.0%	0.0%±0.0%	0.0%±0.1%	0.0%±0.0%	0.0%±0.0%
Unclassified_Anaerolineae	0.0%±0.0%	0.0%±0.0%	0.0%±0.0%	0.0%±0.0%	0.0%±0.0%	0.0%±0.0%
Lentisphaeria_P.palmC41	0.0%±0.0%	0.0%±0.0%	0.0%±0.0%	0.0%±0.0%	0.0%±0.0%	0.0%±0.0%
Unclassified_Desulfuromonadia	0.0%±0.0%	0.0%±0.0%	0.0%±0.0%	0.0%±0.0%	0.0%±0.0%	0.0%±0.0%
Spirochaetales	0.0%±0.0%	0.0%±0.0%	0.0%±0.0%	0.0%±0.0%	0.0%±0.0%	0.0%±0.0%
Kineosporiales	0.0%±0.0%	0.0%±0.0%	0.0%±0.0%	0.0%±0.0%	0.0%±0.0%	0.0%±0.0%
Vampirovibrionales	0.0%±0.0%	0.0%±0.0%	0.0%±0.0%	0.0%±0.0%	0.0%±0.0%	0.0%±0.0%
Acidobacteriota_Subgroup_22	0.0%±0.0%	0.0%±0.0%	0.0%±0.0%	0.0%±0.0%	0.0%±0.0%	0.0%±0.0%
Desulfovibrionales	0.0%±0.0%	0.0%±0.0%	0.0%±0.0%	0.0%±0.0%	0.0%±0.0%	0.0%±0.0%
Unclassified_Thermodesulfovibrionia	0.0%±0.0%	0.0%±0.0%	0.0%±0.0%	0.0%±0.0%	0.0%±0.0%	0.0%±0.0%
Sericytochromatia	0.0%±0.0%	0.0%±0.0%	0.0%±0.0%	0.0%±0.0%	0.0%±0.0%	0.0%±0.0%
Acidimicrobiia_IMCC26256	0.0%±0.0%	0.0%±0.0%	0.0%±0.0%	0.0%±0.0%	0.0%±0.0%	0.0%±0.0%

## Sheet: Table S2
Table S2. Relative abundance of each bacteria taxon at family level. SC: Sea cucumber; SW: Seawater; preGD: before gut development; postGD: post gut development. Orange represents the number represent samples' occupancy >70%; yellow represents samples' abundance in top 75% of total reads.
Family	SC	SW	SC preGD	SC postGD	Occupancy	Abundance	Abundance preGD	Abundance postGD	Abundance FE	Abundance JN
Rhodobacteraceae	22.9%±17.9%	16.4%±18.0%	9.1%±5.7%	23.2%±19.4%	0.96	0.213	0.085	0.321	0.108	0.258
Alteromonadaceae	22.0%±19.6%	32.9%±30.1%	29.4%±19.4%	26.8%±27.6%	0.93	0.208	0.271	0.154	0.197	0.074
Flavobacteriaceae	6.2%±7.5%	4.6%±6.4%	5.6%±6.6%	7.2%±7.2%	0.93	0.062	0.045	0.076	0.095	0.021
Methyloligellaceae	3.4%±12.3%	0.5%±1.7%	0.1%±0.2%	2.6%±10.3%	0.93	0.032	0.069	0.001	0.046	0.001
Hyphomonadaceae	1.0%±1.5%	0.6%±0.8%	0.2%±0.2%	1.0%±1.4%	0.86	0.01	0.002	0.017	0.005	0.028
Cryomorphaceae	0.6%±0.9%	0.5%±0.8%	0.6%±0.9%	0.5%±0.9%	0.86	0.006	0.006	0.006	0.002	0.001
Nitrincolaceae	7.7%±13.6%	7.9%±17.8%	7.8%±16.0%	7.9%±15.9%	0.82	0.098	0.057	0.132	0.004	0.223
Vibrionaceae	4.1%±8.0%	1.1%±2.3%	8.6%±10.5%	0.8%±1.9%	0.79	0.043	0.089	0.003	0.046	0.001
Sphingomonadaceae	0.7%±1.3%	1.1%±4.6%	0.7%±1.4%	1.0%±3.7%	0.79	0.007	0.015	0.001	0.035	0
Unclassified_Gammaproteobacteria	1.0%±2.7%	1.4%±3.3%	0.3%±0.3%	1.5%±3.4%	0.75	0.009	0.001	0.017	0.005	0.008
Crocinitomicaceae	0.2%±0.3%	0.1%±0.1%	0.2%±0.2%	0.2%±0.2%	0.75	0.002	0	0.003	0.004	0
Lachnospiraceae	0.3%±0.4%	0.3%±1.2%	0.3%±0.4%	0.3%±0.9%	0.75	0.003	0.006	0.001	0.011	0.001
Rhizobiaceae	0.5%±1.2%	0.1%±0.1%	0.6%±1.5%	0.2%±0.6%	0.71	0.006	0.001	0.01	0.013	0.006
Colwelliaceae	1.4%±3.4%	0.5%±1.8%	3.1%±4.7%	0.4%±1.4%	0.68	0.017	0.013	0.02	0.013	0.006
Stappiaceae	0.5%±1.0%	0.1%±0.2%	0.1%±0.1%	0.4%±0.8%	0.68	0.005	0	0.01	0.011	0
Spongiibacteraceae	0.6%±1.1%	0.3%±0.4%	0.9%±1.5%	0.3%±0.5%	0.68	0.007	0.004	0.009	0.012	0.006
Saprospiraceae	0.7%±1.1%	0.1%±0.1%	0.3%±0.5%	0.4%±0.9%	0.68	0.007	0.01	0.006	0.032	0.004
Methylophagaceae	2.8%±6.2%	0.7%±1.7%	2.7%±5.9%	1.6%±4.3%	0.64	0.032	0	0.059	0.012	0.165
Pseudomonadaceae	0.9%±2.0%	0.8%±2.0%	0.6%±1.0%	0.7%±1.8%	0.64	0.009	0.002	0.015	0.002	0.033
Pseudoalteromonadaceae	4.4%±8.9%	0.9%±2.0%	8.7%±11.6%	0.6%±1.6%	0.64	0.047	0.1	0.002	0.097	0.001
Oleiphilaceae	0.8%±2.3%	0.3%±0.7%	1.4%±3.2%	0.2%±0.6%	0.64	0.009	0.017	0.002	0.001	0.001
Unclassified_Chitinophagales	0.1%±0.1%	0.3%±1.3%	0.1%±0.1%	0.3%±1.1%	0.64	0.001	0.003	0	0.002	0.002
Alcanivoracaceae1	1.9%±4.4%	0.4%±0.9%	3.0%±5.3%	0.3%±0.8%	0.61	0.017	0.033	0.003	0	0.002
Bdellovibrionaceae	1.4%±3.7%	0.3%±0.7%	0.1%±0.1%	1.1%±3.1%	0.61	0.012	0.023	0.003	0.026	0.002
Exiguobacteraceae	0.5%±0.8%	0.1%±0.2%	0.0%±0.1%	0.4%±0.7%	0.57	0.006	0.002	0.009	0.005	0.004
Saccharospirillaceae	0.8%±1.6%	1.0%±3.2%	1.2%±1.9%	0.7%±2.6%	0.57	0.008	0.016	0	0.061	0
Shewanellaceae	0.3%±0.7%	0.1%±0.2%	0.6%±0.9%	0.1%±0.1%	0.54	0.003	0.005	0.001	0.005	0.001
Halieaceae	0.5%±1.3%	0.1%±0.1%	0.3%±0.5%	0.3%±1.0%	0.54	0.005	0.012	0	0.01	0.003
Microbacteriaceae	0.1%±0.2%	0.9%±2.5%	0.0%±0.0%	0.7%±2.1%	0.5	0.001	0	0.002	0.001	0.004
Halomonadaceae	0.2%±0.4%	0.1%±0.1%	0.2%±0.3%	0.1%±0.2%	0.5	0.002	0.004	0	0.002	0.003
Cellvibrionaceae	0.4%±0.8%	0.2%±0.4%	0.4%±0.6%	0.2%±0.3%	0.46	0.005	0.004	0.006	0.043	0.004
Arcobacteraceae	0.1%±0.2%	0.2%±0.4%	0.3%±0.2%	0.1%±0.3%	0.46	0.001	0.001	0.002	0	0.002
Cyclobacteriaceae	0.1%±0.2%	0.0%±0.1%	0.2%±0.3%	0.0%±0.1%	0.46	0.001	0.002	0	0.002	0.004
Marinomonadaceae	1.3%±5.1%	0.6%±2.0%	2.5%±7.5%	0.6%±1.8%	0.43	0.012	0.017	0.006	0.05	0.001
Unclassified_Bacteria	0.1%±0.2%	0.1%±0.3%	0.2%±0.4%	0.1%±0.2%	0.43	0.001	0	0.002	0.003	0.003
Bacteroidaceae	0.1%±0.2%	0.1%±0.6%	0.1%±0.2%	0.1%±0.5%	0.43	0.001	0	0.002	0	0.003
Bacteriovoracaceae	0.1%±0.2%	0.0%±0.1%	0.2%±0.3%	0.0%±0.1%	0.43	0.001	0	0.002	0.004	0.001
Unclassified_Bacteroidia	0.1%±0.1%	0.0%±0.1%	0.1%±0.1%	0.0%±0.1%	0.43	0.001	0	0.002	0	0
Bradymonadales	0.1%±0.3%	0.0%±0.1%	0.0%±0.0%	0.1%±0.3%	0.43	0.001	0.001	0.001	0	0
Unclassified_Alphaproteobacteria	0.1%±0.1%	0.3%±0.8%	0.1%±0.1%	0.2%±0.6%	0.43	0.001	0.001	0	0	0
Unclassified_Flavobacteriales	0.4%±0.8%	0.2%±0.4%	0.2%±0.4%	0.3%±0.8%	0.39	0.004	0	0.007	0	0.02
Kangiellaceae	0.0%±0.1%	0.0%±0.1%	0.0%±0.1%	0.0%±0.1%	0.39	0	0	0.001	0	0
Bifidobacteriaceae	0.0%±0.0%	0.1%±0.5%	0.0%±0.0%	0.1%±0.4%	0.39	0	0.001	0	0.001	0
Marinobacteraceae	3.0%±3.5%	2.7%±4.9%	2.4%±3.4%	3.0%±4.5%	0.36	0.032	0.021	0.041	0	0.029
Ruminococcaceae	0.1%±0.1%	0.0%±0.2%	0.0%±0.1%	0.1%±0.2%	0.36	0	0.001	0	0.002	0
Nannocystaceae	0.1%±0.2%	0.0%±0.0%	0.0%±0.0%	0.1%±0.2%	0.32	0.001	0	0.001	0	0.002
Phycisphaeraceae	0.0%±0.1%	0.0%±0.0%	0.0%±0.0%	0.0%±0.1%	0.32	0	0	0.001	0	0
Unknown_Family	0.0%±0.1%	0.0%±0.0%	0.0%±0.1%	0.0%±0.1%	0.32	0	0.001	0	0.001	0.002
Sandaracinaceae	0.0%±0.1%	0.0%±0.0%	0.0%±0.0%	0.0%±0.1%	0.32	0	0.001	0	0.001	0
Coxiellaceae	0.1%±0.1%	0.1%±0.2%	0.0%±0.0%	0.1%±0.2%	0.32	0	0.001	0	0	0
Moraxellaceae	0.3%±1.1%	0.1%±0.3%	0.6%±1.6%	0.1%±0.2%	0.29	0.003	0.003	0.003	0.017	0
Devosiaceae	0.1%±0.2%	0.1%±0.2%	0.0%±0.1%	0.1%±0.2%	0.29	0.001	0.001	0.001	0	0.002
Micavibrionaceae	0.1%±0.2%	0.0%±0.1%	0.0%±0.1%	0.0%±0.2%	0.29	0.001	0	0.001	0.004	0.001
Hyphomicrobiaceae	0.2%±0.7%	0.0%±0.0%	0.0%±0.0%	0.1%±0.6%	0.29	0.001	0	0.001	0.001	0.001
NS9_marine_group	0.0%±0.1%	0.0%±0.0%	0.0%±0.1%	0.0%±0.0%	0.29	0	0	0.001	0.002	0
Unclassified_Cellvibrionales	0.1%±0.4%	0.0%±0.0%	0.1%±0.1%	0.1%±0.3%	0.29	0.001	0.001	0	0.002	0.004
Balneolaceae	0.0%±0.1%	0.1%±0.1%	0.1%±0.1%	0.1%±0.1%	0.29	0	0.001	0	0.002	0
Thalassospiraceae	0.0%±0.0%	0.0%±0.1%	0.0%±0.0%	0.0%±0.1%	0.25	0	0	0.001	0.001	0
Microtrichaceae	0.0%±0.1%	0.0%±0.0%	0.0%±0.1%	0.0%±0.1%	0.25	0	0	0.001	0	0
Woeseiaceae	0.0%±0.1%	0.0%±0.0%	0.1%±0.1%	0.0%±0.0%	0.25	0	0	0.001	0	0
Terasakiellaceae	0.1%±0.2%	0.1%±0.1%	0.1%±0.3%	0.0%±0.1%	0.25	0	0.001	0	0.001	0.001
Parvularculaceae	0.0%±0.0%	0.0%±0.0%	0.0%±0.0%	0.0%±0.0%	0.25	0	0	0	0	0
Methylophilaceae	0.0%±0.1%	0.2%±0.4%	0.0%±0.0%	0.1%±0.3%	0.25	0	0	0	0	0
Spirosomaceae	0.2%±0.5%	0.1%±0.3%	0.0%±0.0%	0.2%±0.5%	0.21	0.002	0.001	0.002	0	0
Unclassified_Caulobacterales	0.0%±0.1%	0.1%±0.3%	0.1%±0.2%	0.1%±0.2%	0.21	0	0	0.001	0.001	0
KI89A_clade	0.0%±0.1%	0.1%±0.1%	0.0%±0.0%	0.1%±0.1%	0.21	0	0	0.001	0	0
Unclassified_Oceanospirillales	0.0%±0.0%	0.0%±0.0%	0.0%±0.1%	0.0%±0.0%	0.21	0	0.001	0	0	0
Unclassified_Babeliales_	0.0%±0.1%	0.1%±0.4%	0.0%±0.0%	0.1%±0.3%	0.21	0	0	0	0.001	0
NS11-12_marine_group	0.4%±2.1%	0.0%±0.0%	1.0%±3.1%	0.0%±0.0%	0.18	0.005	0.004	0.006	0.001	0.009
Fusobacteriaceae	0.7%±3.0%	0.0%±0.0%	1.6%±4.4%	0.0%±0.0%	0.18	0.007	0.01	0.004	0.014	0.017
Myxococcaceae	0.6%±2.2%	0.0%±0.1%	0.0%±0.0%	0.4%±1.8%	0.18	0.006	0.009	0.002	0.008	0.006
Blfdi19	0.1%±0.2%	0.0%±0.1%	0.0%±0.0%	0.1%±0.2%	0.18	0.001	0	0.001	0	0.001
Caldilineaceae	0.1%±0.6%	0.0%±0.0%	0.0%±0.0%	0.1%±0.5%	0.18	0.001	0	0.001	0	0
NS7_marine_group	0.0%±0.1%	0.0%±0.0%	0.1%±0.2%	0.0%±0.0%	0.18	0	0	0.001	0	0
Oceanospirillaceae	0.1%±0.3%	1.9%±6.0%	0.2%±0.5%	1.2%±4.9%	0.18	0.001	0.001	0	0.005	0.002
EF100-94H03	0.1%±0.3%	0.0%±0.0%	0.1%±0.4%	0.0%±0.0%	0.18	0.001	0.001	0	0.001	0
Unclassified_Rhizobiales	0.0%±0.1%	0.0%±0.1%	0.0%±0.1%	0.0%±0.1%	0.18	0	0.001	0	0.001	0
AB1	0.0%±0.1%	0.2%±0.3%	0.0%±0.0%	0.2%±0.3%	0.18	0	0.001	0	0	0
Marinilabiliaceae	0.0%±0.1%	0.0%±0.1%	0.0%±0.1%	0.0%±0.1%	0.18	0	0.001	0	0	0
Ilumatobacteraceae	0.0%±0.2%	0.0%±0.0%	0.0%±0.0%	0.0%±0.1%	0.18	0	0	0	0.001	0.001
Rhodocyclaceae	0.0%±0.0%	0.0%±0.0%	0.0%±0.0%	0.0%±0.0%	0.18	0	0	0	0	0
Idiomarinaceae	0.1%±0.2%	0.0%±0.1%	0.1%±0.1%	0.0%±0.1%	0.18	0	0	0	0	0
SAR11_Clade_I	0.0%±0.1%	7.8%±16.0%	0.0%±0.1%	4.9%±13.3%	0.18	0	0	0	0	0
Unclassified_Gammaproteobacteria	0.0%±0.0%	0.0%±0.0%	0.0%±0.0%	0.0%±0.0%	0.18	0	0	0	0	0
Porticoccaceae	0.1%±0.3%	0.1%±0.1%	0.1%±0.3%	0.1%±0.3%	0.14	0.001	0.001	0.001	0.005	0
Unclassified_Caulobacterales	0.1%±0.3%	0.0%±0.1%	0.2%±0.4%	0.0%±0.1%	0.14	0.001	0	0.001	0	0
Planococcaceae	0.0%±0.1%	0.0%±0.0%	0.1%±0.1%	0.0%±0.0%	0.14	0	0	0	0.002	0.001
Veillonellaceae	0.0%±0.1%	0.0%±0.0%	0.0%±0.1%	0.0%±0.0%	0.14	0	0	0	0.001	0.001
NRL2	0.0%±0.0%	0.0%±0.0%	0.0%±0.0%	0.0%±0.0%	0.14	0	0	0	0.001	0.001
Kapabacteriales	0.0%±0.0%	0.0%±0.0%	0.0%±0.0%	0.0%±0.0%	0.14	0	0	0	0.001	0.001
Fusibacteraceae	0.0%±0.1%	0.0%±0.0%	0.0%±0.1%	0.0%±0.1%	0.14	0	0	0	0.001	0
Thiotrichaceae	0.0%±0.1%	0.0%±0.0%	0.0%±0.1%	0.0%±0.1%	0.14	0	0	0	0.001	0
Burkholderiaceae	0.0%±0.1%	0.2%±1.0%	0.0%±0.1%	0.1%±0.8%	0.14	0	0	0	0.001	0
Rickettsiaceae	0.0%±0.2%	0.2%±0.6%	0.0%±0.0%	0.1%±0.5%	0.14	0	0	0	0	0
Arenicellaceae	0.0%±0.0%	0.0%±0.0%	0.0%±0.1%	0.0%±0.0%	0.14	0	0	0	0	0
Kordiimonadaceae	0.0%±0.0%	0.0%±0.1%	0.0%±0.1%	0.0%±0.0%	0.14	0	0	0	0	0
Thalassobaculaceae	0.0%±0.0%	0.0%±0.1%	0.0%±0.0%	0.0%±0.1%	0.14	0	0	0	0	0
Haliangiaceae	0.0%±0.0%	0.0%±0.0%	0.0%±0.0%	0.0%±0.0%	0.14	0	0	0	0	0
WPS-2	0.0%±0.0%	0.0%±0.0%	0.0%±0.0%	0.0%±0.0%	0.14	0	0	0	0	0
Enterobacteriaceae	0.3%±1.0%	0.7%±3.3%	0.6%±1.5%	0.4%±2.6%	0.11	0.002	0.004	0	0.01	0.007
Chitinophagaceae	0.0%±0.1%	0.0%±0.0%	0.0%±0.0%	0.0%±0.0%	0.11	0	0	0	0.002	0.001
Comamonadaceae	0.0%±0.1%	0.0%±0.1%	0.0%±0.1%	0.0%±0.1%	0.11	0	0	0	0.001	0.001
Unclassified_Micavibrionales	0.0%±0.0%	0.0%±0.0%	0.0%±0.0%	0.0%±0.0%	0.11	0	0	0	0.002	0
Prevotellaceae	0.0%±0.1%	0.1%±0.5%	0.0%±0.1%	0.1%±0.4%	0.11	0	0	0	0.001	0
Unclassified_Proteobacteria	0.0%±0.1%	0.0%±0.0%	0.0%±0.1%	0.0%±0.0%	0.11	0	0	0	0.001	0
Mycobacteriaceae	0.0%±0.0%	0.0%±0.0%	0.0%±0.0%	0.0%±0.0%	0.11	0	0	0	0.001	0
Sneathiellaceae	0.0%±0.0%	0.0%±0.1%	0.0%±0.1%	0.0%±0.1%	0.11	0	0	0	0.001	0
Salinisphaeraceae	0.0%±0.0%	0.0%±0.0%	0.0%±0.0%	0.0%±0.0%	0.11	0	0	0	0.001	0
Candidatus_Kaiserbacteria	0.0%±0.0%	0.0%±0.0%	0.0%±0.0%	0.0%±0.0%	0.11	0	0	0	0	0
Psychromonadaceae	0.0%±0.1%	0.0%±0.0%	0.1%±0.2%	0.0%±0.0%	0.11	0	0	0	0	0
Legionellaceae	0.0%±0.1%	0.1%±0.3%	0.0%±0.0%	0.1%±0.3%	0.11	0	0	0	0	0
Desulfocapsaceae	0.0%±0.1%	0.0%±0.0%	0.0%±0.1%	0.0%±0.0%	0.11	0	0	0	0	0
Tannerellaceae	0.0%±0.0%	0.0%±0.1%	0.0%±0.0%	0.0%±0.1%	0.11	0	0	0	0	0
Unclassified_Oligoflexales	0.0%±0.0%	0.1%±0.3%	0.0%±0.0%	0.0%±0.2%	0.11	0	0	0	0	0
Dadabacteriales	0.0%±0.0%	0.0%±0.0%	0.0%±0.0%	0.0%±0.0%	0.11	0	0	0	0	0
Acidaminococcaceae	0.0%±0.0%	0.0%±0.0%	0.0%±0.0%	0.0%±0.0%	0.11	0	0	0	0	0
Magnetospiraceae	0.0%±0.0%	0.0%±0.0%	0.0%±0.0%	0.0%±0.0%	0.11	0	0	0	0	0
Coriobacteriaceae	0.0%±0.0%	0.0%±0.0%	0.0%±0.0%	0.0%±0.0%	0.11	0	0	0	0	0
Lactobacillaceae	0.0%±0.0%	1.0%±4.8%	0.0%±0.0%	0.6%±3.8%	0.11	0	0	0	0	0
EC3	0.0%±0.0%	0.0%±0.0%	0.0%±0.0%	0.0%±0.0%	0.11	0	0	0	0	0
BD2-11_terrestrial_group	0.0%±0.0%	0.0%±0.0%	0.0%±0.0%	0.0%±0.0%	0.11	0	0	0	0	0
Nitrosomonadaceae	0.1%±0.6%	0.0%±0.0%	0.0%±0.0%	0.1%±0.5%	0.07	0.001	0.001	0	0.001	0
Unclassified_Planctomycetota	0.0%±0.0%	0.0%±0.0%	0.0%±0.0%	0.0%±0.0%	0.07	0	0	0	0.003	0.001
Rhodothermaceae	0.0%±0.0%	0.0%±0.0%	0.0%±0.1%	0.0%±0.0%	0.07	0	0	0	0.001	0.001
Francisellaceae	0.0%±0.0%	0.0%±0.0%	0.0%±0.0%	0.0%±0.0%	0.07	0	0	0	0.003	0
Unclassified_Granulosicoccales	0.0%±0.0%	0.0%±0.0%	0.0%±0.0%	0.0%±0.0%	0.07	0	0	0	0.003	0
Babeliales	0.0%±0.0%	0.0%±0.0%	0.0%±0.0%	0.0%±0.0%	0.07	0	0	0	0.001	0
UBA12409	0.0%±0.2%	0.0%±0.0%	0.0%±0.0%	0.0%±0.2%	0.07	0	0	0	0	0
Xanthomonadaceae	0.0%±0.0%	0.0%±0.1%	0.0%±0.0%	0.0%±0.1%	0.07	0	0	0	0	0
JGI_0000069-P22	0.0%±0.1%	0.0%±0.1%	0.1%±0.2%	0.0%±0.1%	0.07	0	0	0	0	0
OM182_clade	0.0%±0.1%	0.0%±0.0%	0.1%±0.1%	0.0%±0.0%	0.07	0	0	0	0	0
Rubritaleaceae	0.0%±0.1%	0.0%±0.0%	0.0%±0.1%	0.0%±0.0%	0.07	0	0	0	0	0
Gracilibacteria	0.0%±0.1%	0.0%±0.0%	0.0%±0.1%	0.0%±0.0%	0.07	0	0	0	0	0
Unclassified_Parvibaculales	0.0%±0.0%	0.0%±0.0%	0.0%±0.0%	0.0%±0.0%	0.07	0	0	0	0	0
Bacillaceae	0.0%±0.0%	0.0%±0.0%	0.0%±0.0%	0.0%±0.0%	0.07	0	0	0	0	0
SAR116_clade	0.0%±0.0%	0.2%±0.5%	0.0%±0.1%	0.1%±0.4%	0.07	0	0	0	0	0
PS1_clade	0.0%±0.0%	0.0%±0.2%	0.0%±0.1%	0.0%±0.1%	0.07	0	0	0	0	0
NB1-j	0.0%±0.0%	0.0%±0.0%	0.0%±0.0%	0.0%±0.0%	0.07	0	0	0	0	0
A4b	0.0%±0.0%	0.0%±0.0%	0.0%±0.0%	0.0%±0.0%	0.07	0	0	0	0	0
SAR324_clade(Marine_group_B)	0.0%±0.0%	0.0%±0.0%	0.0%±0.0%	0.0%±0.0%	0.07	0	0	0	0	0
Thermoanaerobaculaceae	0.0%±0.0%	0.0%±0.0%	0.0%±0.0%	0.0%±0.0%	0.07	0	0	0	0	0
Erysipelatoclostridiaceae	0.0%±0.0%	0.0%±0.1%	0.0%±0.0%	0.0%±0.1%	0.07	0	0	0	0	0
Rikenellaceae	0.0%±0.0%	0.0%±0.0%	0.0%±0.0%	0.0%±0.0%	0.07	0	0	0	0	0
Unclassified_Rickettsiales	0.0%±0.0%	0.1%±0.5%	0.0%±0.0%	0.1%±0.4%	0.07	0	0	0	0	0
DEV007	0.0%±0.0%	0.0%±0.0%	0.0%±0.0%	0.0%±0.0%	0.07	0	0	0	0	0
Unclassified_Kordiimonadales	0.0%±0.0%	0.0%±0.0%	0.0%±0.0%	0.0%±0.0%	0.07	0	0	0	0	0
Erysipelotrichaceae	0.0%±0.0%	0.2%±1.1%	0.0%±0.0%	0.1%±0.9%	0.07	0	0	0	0	0
Rubrobacteriaceae	0.0%±0.0%	0.0%±0.0%	0.0%±0.0%	0.0%±0.0%	0.07	0	0	0	0	0
PB19	0.0%±0.0%	0.0%±0.0%	0.0%±0.0%	0.0%±0.0%	0.07	0	0	0	0	0
Unclassified_Desulfobacterota	0.0%±0.0%	0.0%±0.0%	0.0%±0.0%	0.0%±0.0%	0.07	0	0	0	0	0
Alcanivoracaceae	0.0%±0.0%	0.0%±0.1%	0.0%±0.0%	0.0%±0.0%	0.07	0	0	0	0	0
Unclassified_Desulfuromonadia	0.0%±0.0%	0.0%±0.0%	0.0%±0.0%	0.0%±0.0%	0.07	0	0	0	0	0
P13-46	0.0%±0.0%	0.0%±0.0%	0.0%±0.0%	0.0%±0.0%	0.07	0	0	0	0	0
Unclassified_Puniceispirillales	0.1%±0.3%	0.0%±0.0%	0.0%±0.0%	0.0%±0.2%	0.04	0.001	0.001	0.001	0.001	0
Pseudohongiellaceae	0.0%±0.1%	0.2%±0.6%	0.0%±0.0%	0.2%±0.5%	0.04	0	0	0	0.001	0.001
SAR86_clade	0.0%±0.1%	0.2%±0.4%	0.0%±0.2%	0.1%±0.3%	0.04	0	0	0	0.002	0
Selenomonadaceae	0.0%±0.1%	0.0%±0.0%	0.0%±0.1%	0.0%±0.0%	0.04	0	0	0	0.001	0
Unclassified_Actinomarinales	0.0%±0.0%	0.0%±0.0%	0.0%±0.0%	0.0%±0.0%	0.04	0	0	0	0.001	0
Unclassified_SAR11_clade	0.0%±0.0%	0.0%±0.0%	0.0%±0.0%	0.0%±0.0%	0.04	0	0	0	0.001	0
Xenococcaceae	0.0%±0.0%	0.0%±0.0%	0.0%±0.0%	0.0%±0.0%	0.04	0	0	0	0.001	0
Rhodomicrobiaceae	0.0%±0.0%	0.0%±0.0%	0.0%±0.0%	0.0%±0.0%	0.04	0	0	0	0.001	0
Cyanobiaceae	0.0%±0.2%	0.8%±3.4%	0.0%±0.1%	0.5%±2.8%	0.04	0	0	0	0	0
Puniceicoccaceae	0.0%±0.1%	0.0%±0.0%	0.0%±0.1%	0.0%±0.0%	0.04	0	0	0	0	0
Moritellaceae	0.0%±0.0%	0.0%±0.0%	0.0%±0.1%	0.0%±0.0%	0.04	0	0	0	0	0
Gven-F17	0.0%±0.0%	0.0%±0.0%	0.0%±0.1%	0.0%±0.0%	0.04	0	0	0	0	0
Micrococcaceae	0.0%±0.0%	0.0%±0.0%	0.0%±0.0%	0.0%±0.0%	0.04	0	0	0	0	0
Caulobacteraceae	0.0%±0.0%	0.0%±0.2%	0.0%±0.0%	0.0%±0.2%	0.04	0	0	0	0	0
Clostridiaceae	0.0%±0.0%	0.0%±0.1%	0.0%±0.0%	0.0%±0.1%	0.04	0	0	0	0	0
Neisseriaceae	0.0%±0.0%	0.0%±0.0%	0.0%±0.0%	0.0%±0.0%	0.04	0	0	0	0	0
PAUC43f_marine_benthic_group	0.0%±0.0%	0.0%±0.0%	0.0%±0.0%	0.0%±0.0%	0.04	0	0	0	0	0
Saccharimonadales	0.0%±0.0%	0.0%±0.0%	0.0%±0.0%	0.0%±0.0%	0.04	0	0	0	0	0
Holosporaceae	0.0%±0.1%	0.0%±0.0%	0.0%±0.1%	0.0%±0.0%	0.04	0	0	0	0	0
BD2-7	0.0%±0.1%	0.0%±0.0%	0.0%±0.1%	0.0%±0.0%	0.04	0	0	0	0	0
Vermiphilaceae	0.0%±0.0%	0.0%±0.2%	0.0%±0.0%	0.0%±0.2%	0.04	0	0	0	0	0
Granulosicoccaceae	0.0%±0.0%	0.0%±0.0%	0.0%±0.0%	0.0%±0.0%	0.04	0	0	0	0	0
Calditrichaceae	0.0%±0.0%	0.0%±0.0%	0.0%±0.0%	0.0%±0.0%	0.04	0	0	0	0	0
Unclassified_Chitinophagales	0.0%±0.0%	0.0%±0.0%	0.0%±0.0%	0.0%±0.0%	0.04	0	0	0	0	0
Unclassified_Microtrichales_	0.0%±0.0%	0.0%±0.0%	0.0%±0.0%	0.0%±0.0%	0.04	0	0	0	0	0
Nocardioidaceae	0.0%±0.0%	0.0%±0.0%	0.0%±0.0%	0.0%±0.0%	0.04	0	0	0	0	0
[Eubacterium]_coprostanoligenes_group	0.0%±0.0%	0.0%±0.1%	0.0%±0.0%	0.0%±0.1%	0.04	0	0	0	0	0
Xanthobacteraceae	0.0%±0.0%	0.0%±0.2%	0.0%±0.0%	0.0%±0.2%	0.04	0	0	0	0	0
Lentisphaeraceae	0.0%±0.0%	0.0%±0.0%	0.0%±0.0%	0.0%±0.0%	0.04	0	0	0	0	0
Amoebophilaceae	0.0%±0.0%	0.0%±0.0%	0.0%±0.0%	0.0%±0.0%	0.04	0	0	0	0	0
Unclassified_Anaerolineae	0.0%±0.0%	0.0%±0.0%	0.0%±0.0%	0.0%±0.0%	0.04	0	0	0	0	0
Nitrosococcaceae	0.0%±0.0%	0.0%±0.0%	0.0%±0.0%	0.0%±0.0%	0.04	0	0	0	0	0
KD4-96	0.0%±0.0%	0.0%±0.0%	0.0%±0.0%	0.0%±0.0%	0.04	0	0	0	0	0
BIrii41	0.0%±0.0%	0.0%±0.0%	0.0%±0.0%	0.0%±0.0%	0.04	0	0	0	0	0
Solimonadaceae	0.0%±0.0%	0.0%±0.1%	0.0%±0.0%	0.0%±0.1%	0.04	0	0	0	0	0
Hymenobacteraceae	0.0%±0.0%	0.0%±0.0%	0.0%±0.0%	0.0%±0.0%	0.04	0	0	0	0	0
Aeromonadaceae	0.0%±0.0%	0.0%±0.0%	0.0%±0.0%	0.0%±0.0%	0.04	0	0	0	0	0
Beijerinckiaceae	0.0%±0.0%	0.0%±0.1%	0.0%±0.0%	0.0%±0.1%	0.04	0	0	0	0	0
Nocardiaceae	0.0%±0.0%	0.0%±0.0%	0.0%±0.0%	0.0%±0.0%	0.04	0	0	0	0	0
bacteriap25	0.0%±0.0%	0.0%±0.0%	0.0%±0.0%	0.0%±0.0%	0.04	0	0	0	0	0
Nitrospiraceae	0.0%±0.0%	0.0%±0.0%	0.0%±0.0%	0.0%±0.0%	0.04	0	0	0	0	0
Candidatus_Peribacteria	0.0%±0.0%	0.0%±0.1%	0.0%±0.0%	0.0%±0.1%	0.04	0	0	0	0	0
Flammeovirgaceae	0.0%±0.0%	0.0%±0.0%	0.0%±0.0%	0.0%±0.0%	0.04	0	0	0	0	0
Acanthopleuribacteraceae	0.0%±0.0%	0.0%±0.0%	0.0%±0.0%	0.0%±0.0%	0.04	0	0	0	0	0
Butyricicoccaceae	0.0%±0.0%	0.0%±0.0%	0.0%±0.0%	0.0%±0.0%	0.04	0	0	0	0	0
Dietziaceae	0.0%±0.0%	0.0%±0.0%	0.0%±0.0%	0.0%±0.0%	0.04	0	0	0	0	0
Schleiferiaceae	0.0%±0.0%	0.0%±0.0%	0.0%±0.0%	0.0%±0.0%	0.04	0	0	0	0	0
Eggerthellaceae	0.0%±0.0%	0.0%±0.0%	0.0%±0.0%	0.0%±0.0%	0.04	0	0	0	0	0
Kineosporiaceae	0.0%±0.0%	0.0%±0.0%	0.0%±0.0%	0.0%±0.0%	0.04	0	0	0	0	0
Microscillaceae	0.0%±0.0%	0.0%±0.0%	0.0%±0.0%	0.0%±0.0%	0.04	0	0	0	0	0
Opitutaceae	0.0%±0.0%	0.0%±0.0%	0.0%±0.0%	0.0%±0.0%	0.04	0	0	0	0	0
Clostridia_UCG-014	0.0%±0.0%	0.0%±0.2%	0.0%±0.0%	0.0%±0.1%	0.04	0	0	0	0	0
Unclassified_Enterobacterales	0.0%±0.0%	0.0%±0.0%	0.0%±0.0%	0.0%±0.0%	0.04	0	0	0	0	0
IMCC26256	0.0%±0.0%	0.0%±0.0%	0.0%±0.0%	0.0%±0.0%	0.04	0	0	0	0	0
Unclassified_Ectothiorhodospirales	0.0%±0.0%	0.0%±0.0%	0.0%±0.0%	0.0%±0.0%	0.04	0	0	0	0	0
Enterococcaceae	0.0%±0.0%	0.0%±0.0%	0.0%±0.0%	0.0%±0.0%	0.04	0	0	0	0	0
Candidatus_Peregrinibacteria	0.0%±0.0%	0.0%±0.1%	0.0%±0.0%	0.0%±0.0%	0.04	0	0	0	0	0
Unclassified_Patescibacteria	0.0%±0.0%	0.0%±0.0%	0.0%±0.0%	0.0%±0.0%	0.04	0	0	0	0	0
Oligoflexales	0.0%±0.0%	0.0%±0.0%	0.0%±0.0%	0.0%±0.0%	0.04	0	0	0	0	0
Sericytochromatia	0.0%±0.0%	0.0%±0.0%	0.0%±0.0%	0.0%±0.0%	0.04	0	0	0	0	0
Parvibaculaceae	0.0%±0.0%	0.0%±0.0%	0.0%±0.0%	0.0%±0.0%	0.04	0	0	0	0	0
Weeksellaceae	0.0%±0.0%	0.0%±0.0%	0.0%±0.0%	0.0%±0.0%	0.04	0	0	0	0	0
Marinifilaceae	0.0%±0.0%	0.0%±0.0%	0.0%±0.0%	0.0%±0.0%	0.04	0	0	0	0	0
Unclassified_Microtrichales	0.0%±0.0%	0.0%±0.0%	0.0%±0.0%	0.0%±0.0%	0.04	0	0	0	0	0
Rhizobiales_Incertae_Sedis	0.0%±0.0%	0.0%±0.0%	0.0%±0.0%	0.0%±0.0%	0.04	0	0	0	0	0
Unclassified_Alteromonadales	0.0%±0.0%	0.0%±0.0%	0.0%±0.0%	0.0%±0.0%	0.04	0	0	0	0	0
Geodermatophilaceae	0.0%±0.0%	0.0%±0.0%	0.0%±0.0%	0.0%±0.0%	0.04	0	0	0	0	0
Entotheonellaceae	0.0%±0.0%	0.0%±0.0%	0.0%±0.0%	0.0%±0.0%	0.04	0	0	0	0	0
OM190	0.0%±0.0%	0.0%±0.0%	0.0%±0.0%	0.0%±0.0%	0.04	0	0	0	0	0
EV818SWSAP88	0.0%±0.0%	0.0%±0.0%	0.0%±0.0%	0.0%±0.0%	0.04	0	0	0	0	0
SAR11_Clade_II	0.0%±0.0%	1.6%±4.0%	0.0%±0.0%	1.0%±3.3%	0.04	0	0	0	0	0
Endozoicomonadaceae	0.0%±0.0%	0.0%±0.0%	0.0%±0.0%	0.0%±0.0%	0.04	0	0	0	0	0
Barnesiellaceae	0.0%±0.0%	0.0%±0.0%	0.0%±0.0%	0.0%±0.0%	0.04	0	0	0	0	0
Bernardetiaceae	0.0%±0.0%	0.0%±0.0%	0.0%±0.0%	0.0%±0.0%	0.04	0	0	0	0	0
Nitriliruptoraceae	0.0%±0.0%	0.0%±0.0%	0.0%±0.0%	0.0%±0.0%	0.04	0	0	0	0	0
Marinococcaceae	0.0%±0.0%	0.0%±0.0%	0.0%±0.0%	0.0%±0.0%	0.04	0	0	0	0	0
Unclassified_Bdellovibrionota	0.0%±0.0%	0.0%±0.0%	0.0%±0.0%	0.0%±0.0%	0.04	0	0	0	0	0
Unclassified_Micavibrionales	0.0%±0.0%	0.0%±0.0%	0.0%±0.0%	0.0%±0.0%	0.04	0	0	0	0	0
Dysgonomonadaceae	0.0%±0.0%	0.0%±0.0%	0.0%±0.0%	0.0%±0.0%	0.04	0	0	0	0	0
Rhodospirillaceae	0.0%±0.0%	0.0%±0.0%	0.0%±0.0%	0.0%±0.0%	0.04	0	0	0	0	0
Peptostreptococcaceae	0.0%±0.0%	0.0%±0.1%	0.0%±0.0%	0.0%±0.1%	0.04	0	0	0	0	0
Piscirickettsiaceae	0.0%±0.0%	0.0%±0.0%	0.0%±0.0%	0.0%±0.0%	0.04	0	0	0	0	0
37-13	0.0%±0.0%	0.0%±0.0%	0.0%±0.0%	0.0%±0.0%	0.04	0	0	0	0	0
Unclassified_Ardenticatenales	0.0%±0.0%	0.0%±0.0%	0.0%±0.0%	0.0%±0.0%	0	0	0	0	0	0
Unclassified_Gaiellales	0.0%±0.0%	0.0%±0.0%	0.0%±0.0%	0.0%±0.0%	0	0	0	0	0	0
Spirochaetaceae	0.0%±0.0%	0.0%±0.0%	0.0%±0.0%	0.0%±0.0%	0	0	0	0	0	0
Unclassified_Bacteroidales	0.0%±0.0%	0.0%±0.0%	0.0%±0.0%	0.0%±0.0%	0	0	0	0	0	0
SAR11_Clade_IV	0.0%±0.0%	0.1%±0.2%	0.0%±0.0%	0.0%±0.2%	0	0
Margulisbacteria	0.0%±0.0%	0.0%±0.1%	0.0%±0.0%	0.0%±0.1%	0	0
Muribaculaceae	0.0%±0.0%	0.9%±4.4%	0.0%±0.0%	0.6%±3.5%	0	0
Actinomarinaceae	0.0%±0.0%	0.0%±0.1%	0.0%±0.0%	0.0%±0.1%	0	0
Helicobacteraceae	0.0%±0.0%	0.0%±0.1%	0.0%±0.0%	0.0%±0.1%	0	0
Streptococcaceae	0.0%±0.0%	0.0%±0.1%	0.0%±0.0%	0.0%±0.1%	0	0
Unclassified_Clostridia	0.0%±0.0%	0.0%±0.0%	0.0%±0.0%	0.0%±0.0%	0	0
Deferribacteraceae	0.0%±0.0%	0.0%±0.0%	0.0%±0.0%	0.0%±0.0%	0	0
Unclassified_SAR11_clade	0.0%±0.0%	0.0%±0.0%	0.0%±0.0%	0.0%±0.0%	0	0
Clostridia_vadinBB60_group	0.0%±0.0%	0.0%±0.0%	0.0%±0.0%	0.0%±0.0%	0	0
SAR11_Clade_III	0.0%±0.0%	0.1%±0.2%	0.0%±0.0%	0.0%±0.2%	0	0
Unclassified_Rhodospirillales	0.0%±0.0%	0.0%±0.0%	0.0%±0.0%	0.0%±0.0%	0	0
AEGEAN-169_marine_group	0.0%±0.0%	0.2%±0.5%	0.0%±0.0%	0.1%±0.4%	0	0
AT-s3-44	0.0%±0.0%	0.0%±0.0%	0.0%±0.0%	0.0%±0.0%	0	0
S25-593	0.0%±0.0%	0.0%±0.0%	0.0%±0.0%	0.0%±0.0%	0	0
Prolixibacteraceae	0.0%±0.0%	0.0%±0.0%	0.0%±0.0%	0.0%±0.0%	0	0
Acholeplasmataceae	0.0%±0.0%	0.0%±0.2%	0.0%±0.0%	0.0%±0.2%	0	0
Deinococcaceae	0.0%±0.0%	0.0%±0.0%	0.0%±0.0%	0.0%±0.0%	0	0
CHAB-XI-27	0.0%±0.0%	0.0%±0.1%	0.0%±0.0%	0.0%±0.0%	0	0
Morganellaceae	0.0%±0.0%	0.0%±0.0%	0.0%±0.0%	0.0%±0.0%	0	0
Oscillospiraceae	0.0%±0.0%	0.0%±0.1%	0.0%±0.0%	0.0%±0.1%	0	0
JG30-KF-CM66	0.0%±0.0%	0.0%±0.0%	0.0%±0.0%	0.0%±0.0%	0	0
Unclassified_Parcubacteria	0.0%±0.0%	0.0%±0.0%	0.0%±0.0%	0.0%±0.0%	0	0
OCS116_clade	0.0%±0.0%	0.0%±0.1%	0.0%±0.0%	0.0%±0.0%	0	0
Ga0077536	0.0%±0.0%	0.0%±0.0%	0.0%±0.0%	0.0%±0.0%	0	0
Marinimicrobia_(SAR406_clade)	0.0%±0.0%	0.0%±0.1%	0.0%±0.0%	0.0%±0.1%	0	0
Unclassified_Thalassobaculales	0.0%±0.0%	0.0%±0.1%	0.0%±0.0%	0.0%±0.1%	0	0
Thioglobaceae	0.0%±0.0%	0.0%±0.1%	0.0%±0.0%	0.0%±0.1%	0	0
SAR202_clade	0.0%±0.0%	0.0%±0.0%	0.0%±0.0%	0.0%±0.0%	0	0
Anaerovoracaceae	0.0%±0.0%	0.0%±0.1%	0.0%±0.0%	0.0%±0.0%	0	0
Unclassified_Sphingobacteriales	0.0%±0.0%	0.0%±0.0%	0.0%±0.0%	0.0%±0.0%	0	0
Candidatus_Kerfeldbacteria	0.0%±0.0%	0.0%±0.0%	0.0%±0.0%	0.0%±0.0%	0	0
Alcaligenaceae	0.0%±0.0%	0.0%±0.0%	0.0%±0.0%	0.0%±0.0%	0	0
Sulfurimonadaceae	0.0%±0.0%	0.0%±0.1%	0.0%±0.0%	0.0%±0.1%	0	0
Staphylococcaceae	0.0%±0.0%	0.0%±0.1%	0.0%±0.0%	0.0%±0.1%	0	0
Kiloniellaceae	0.0%±0.0%	0.0%±0.0%	0.0%±0.0%	0.0%±0.0%	0	0
UCG-010	0.0%±0.0%	0.0%±0.0%	0.0%±0.0%	0.0%±0.0%	0	0
HOC36	0.0%±0.0%	0.0%±0.0%	0.0%±0.0%	0.0%±0.0%	0	0
Brevibacteriaceae	0.0%±0.0%	0.0%±0.0%	0.0%±0.0%	0.0%±0.0%	0	0
Nitrospinaceae	0.0%±0.0%	0.0%±0.0%	0.0%±0.0%	0.0%±0.0%	0	0
Corynebacteriaceae	0.0%±0.0%	0.0%±0.0%	0.0%±0.0%	0.0%±0.0%	0	0
Monoglobaceae	0.0%±0.0%	0.0%±0.0%	0.0%±0.0%	0.0%±0.0%	0	0
RF39	0.0%±0.0%	0.0%±0.0%	0.0%±0.0%	0.0%±0.0%	0	0
Unclassified_Cyanobacteriia	0.0%±0.0%	0.0%±0.0%	0.0%±0.0%	0.0%±0.0%	0	0
Nisaeaceae	0.0%±0.0%	0.0%±0.0%	0.0%±0.0%	0.0%±0.0%	0	0
Microcystaceae	0.0%±0.0%	0.0%±0.0%	0.0%±0.0%	0.0%±0.0%	0	0
MWH-UniP1_aquatic_group	0.0%±0.0%	0.0%±0.0%	0.0%±0.0%	0.0%±0.0%	0	0
Sutterellaceae	0.0%±0.0%	0.1%±0.3%	0.0%±0.0%	0.0%±0.2%	0	0
PeM15	0.0%±0.0%	0.0%±0.0%	0.0%±0.0%	0.0%±0.0%	0	0
Dojkabacteria	0.0%±0.0%	0.0%±0.0%	0.0%±0.0%	0.0%±0.0%	0	0
Ectothiorhodospiraceae	0.0%±0.0%	0.0%±0.0%	0.0%±0.0%	0.0%±0.0%	0	0
SM2D12	0.0%±0.0%	0.0%±0.1%	0.0%±0.0%	0.0%±0.0%	0	0
Saccharimonadaceae	0.0%±0.0%	0.0%±0.1%	0.0%±0.0%	0.0%±0.0%	0	0
Unclassified_Defluviicoccales	0.0%±0.0%	0.0%±0.0%	0.0%±0.0%	0.0%±0.0%	0	0
Gastranaerophilales	0.0%±0.0%	0.0%±0.0%	0.0%±0.0%	0.0%±0.0%	0	0
Aerococcaceae	0.0%±0.0%	0.0%±0.0%	0.0%±0.0%	0.0%±0.0%	0	0
Subgroup_9	0.0%±0.0%	0.0%±0.0%	0.0%±0.0%	0.0%±0.0%	0	0
Carnobacteriaceae	0.0%±0.0%	0.0%±0.0%	0.0%±0.0%	0.0%±0.0%	0	0
Latescibacteraceae	0.0%±0.0%	0.0%±0.0%	0.0%±0.0%	0.0%±0.0%	0	0
Nitratiruptoraceae	0.0%±0.0%	0.1%±0.4%	0.0%±0.0%	0.1%±0.3%	0	0
Litoricolaceae	0.0%±0.0%	1.5%±2.8%	0.0%±0.0%	0.9%±2.4%	0	0
Candidatus_Campbellbacteria	0.0%±0.0%	0.0%±0.0%	0.0%±0.0%	0.0%±0.0%	0	0
Thiohalorhabdaceae	0.0%±0.0%	0.0%±0.0%	0.0%±0.0%	0.0%±0.0%	0	0
P.palmC41	0.0%±0.0%	0.0%±0.0%	0.0%±0.0%	0.0%±0.0%	0	0
Vampirovibrionales	0.0%±0.0%	0.0%±0.0%	0.0%±0.0%	0.0%±0.0%	0	0
Subgroup_22	0.0%±0.0%	0.0%±0.0%	0.0%±0.0%	0.0%±0.0%	0	0
Leptotrichiaceae	0.0%±0.0%	0.0%±0.0%	0.0%±0.0%	0.0%±0.0%	0	0
Propionibacteriaceae	0.0%±0.0%	0.0%±0.1%	0.0%±0.0%	0.0%±0.1%	0	0
Desulfovibrionaceae	0.0%±0.0%	0.0%±0.0%	0.0%±0.0%	0.0%±0.0%	0	0
Unclassified_Thermodesulfovibrionia	0.0%±0.0%	0.0%±0.0%	0.0%±0.0%	0.0%±0.0%	0	0
Unclassified_Cyanobacteriales	0.0%±0.0%	0.0%±0.0%	0.0%±0.0%	0.0%±0.0%	0	0

## Sheet: Table S3
Table S3. Relative abundance of each bacteria taxon at genera level in sea cucumber samples. preGD: before gut development; postGD: post gut development. Orange represents the number represent samples' occupancy >70%; yellow represents samples' abundance in top 75% of total reads.
Genus	Relative abundance	preGD	postGD	Occupancy	Abundance
Marinobacter	3.0% + 3.6%	2.4% + 3.4%	3.5% + 3.8%	0.96	0.032
Alteromonas	20.6% + 20.1%	26.0% + 20.6%	16.0% + 19.0%	0.96	0.196
Sulfitobacter	3.3% + 6.0%	2.8% + 3.4%	3.8% + 7.7%	0.86	0.031
Neptuniibacter	4.5% + 10.3%	2.5% + 7.7%	6.2% + 12.1%	0.79	0.071
Kordia	2.5% + 5.9%	0.3% + 0.8%	4.3% + 7.7%	0.75	0.023
Oleiphilus	0.8% + 2.3%	1.6% + 3.3%	0.2% + 0.3%	0.68	0.017
Pseudoalteromonas	4.1% + 8.7%	8.5% + 11.4%	0.2% + 0.4%	0.68	0.045
Lutibacter	0.5% + 1.0%	0.6% + 1.2%	0.4% + 0.8%	0.64	0.006
Ruegeria	0.6% + 0.9%	0.2% + 0.4%	1.0% + 1.1%	0.64	0.007
Alcanivorax	1.9% + 4.5%	3.9% + 6.1%	0.1% + 0.2%	0.64	0.032
Muricauda	0.5% + 1.2%	0.1% + 0.2%	0.8% + 1.6%	0.64	0.005
Marivita	1.0% + 2.2%	0.1% + 0.4%	1.9% + 2.7%	0.57	0.008
Exiguobacterium	0.5% + 0.8%	0.0% + 0.1%	1.0% + 0.9%	0.57	0.005
Stappia	0.5% + 1.0%	0.0% + 0.0%	0.8% + 1.2%	0.57	0.005
Hyphomonas	0.3% + 0.5%	0.1% + 0.1%	0.5% + 0.6%	0.57	0.004
Methylophaga	2.6% + 6.1%	2.3% + 5.4%	2.9% + 6.9%	0.57	0.016
Tenacibaculum	0.2% + 0.4%	0.4% + 0.4%	0.1% + 0.2%	0.54	0.003
Crocinitomix	0.1% + 0.2%	0.1% + 0.1%	0.2% + 0.3%	0.54	0.002
Labrenzia	0.1% + 0.1%	0.0% + 0.1%	0.1% + 0.1%	0.54	0.001
Fluviicola	0.1% + 0.1%	0.0% + 0.1%	0.1% + 0.1%	0.5	0.001
Halioglobus	0.2% + 0.5%	0.2% + 0.2%	0.3% + 0.6%	0.5	0.002
Pontimonas	0.1% + 0.2%	0.0% + 0.0%	0.2% + 0.3%	0.5	0.001
Bradymonadales	0.1% + 0.3%	0.0% + 0.0%	0.2% + 0.4%	0.43	0.001
Neptunomonas	0.6% + 1.5%	0.4% + 1.5%	0.7% + 1.5%	0.39	0.009
Oceanicaulis	0.1% + 0.1%	0.0% + 0.1%	0.1% + 0.2%	0.39	0.001
Erythrobacter	0.1% + 0.2%	0.2% + 0.2%	0.0% + 0.1%	0.39	0.001
Pseudomonas	0.7% + 2.0%	1.2% + 2.7%	0.4% + 1.2%	0.36	0.01
Nioella	0.3% + 0.4%	0.0% + 0.0%	0.5% + 0.5%	0.36	0.003
Pseudofulvibacter	0.1% + 0.5%	0.2% + 0.7%	0.1% + 0.2%	0.36	0.001
Aquibacter	0.2% + 0.4%	0.2% + 0.3%	0.2% + 0.5%	0.36	0.003
Cobetia	0.2% + 0.4%	0.3% + 0.5%	0.0% + 0.1%	0.36	0.002
Shewanella	0.1% + 0.2%	0.1% + 0.2%	0.1% + 0.1%	0.32	0.001
Aliiroseovarius	0.1% + 0.1%	0.1% + 0.2%	0.1% + 0.1%	0.32	0.001
Coxiella	0.1% + 0.1%	0.0% + 0.0%	0.1% + 0.2%	0.32	0
Oceanicoccus	0.2% + 0.4%	0.0% + 0.1%	0.3% + 0.5%	0.29	0.003
Aestuariicella	0.3% + 0.7%	0.5% + 1.0%	0.1% + 0.2%	0.29	0.004
Marinicella	0.0% + 0.1%	0.0% + 0.1%	0.0% + 0.1%	0.29	0
Paracoccus	0.0% + 0.1%	0.1% + 0.1%	0.0% + 0.1%	0.29	0
Shimia	0.1% + 0.3%	0.1% + 0.3%	0.1% + 0.2%	0.25	0.002
Lentilitoribacter	0.0% + 0.1%	0.0% + 0.1%	0.0% + 0.1%	0.25	0
Ahrensia	0.0% + 0.1%	0.0% + 0.1%	0.0% + 0.1%	0.25	0
Thalassobius	0.1% + 0.2%	0.1% + 0.3%	0.0% + 0.1%	0.25	0.001
Pontibacterium	0.4% + 1.6%	0.7% + 2.3%	0.1% + 0.3%	0.21	0.003
Sedimentitalea	0.0% + 0.1%	0.0% + 0.1%	0.0% + 0.1%	0.18	0
Spongiibacter	0.3% + 1.0%	0.6% + 1.4%	0.0% + 0.0%	0.18	0.001
Seohaeicola	0.0% + 0.0%	0.0% + 0.0%	0.0% + 0.0%	0.18	0
Arenibacter	0.1% + 0.4%	0.0% + 0.0%	0.2% + 0.5%	0.18	0.003
Pseudooceanicola	0.0% + 0.0%	0.0% + 0.0%	0.0% + 0.0%	0.14	0
Edaphobaculum	0.0% + 0.1%	0.0% + 0.0%	0.0% + 0.1%	0.11	0
Geofilum	0.0% + 0.1%	0.0% + 0.0%	0.0% + 0.1%	0.07	0

## Sheet: Table S4
Table S4. Relative abundance of ASVs in sea cucumber samples. preGD: before gut development; postGD: post gut development. Orange represents the number represent samples' occupancy >70%; yellow represents samples' abundance in top 75% of total reads.
Genus	ASV ID	Relative abundance	preGD	postGD	Occupation	Abundance	FE	GL	EA	LA	PT	JN	FESW	GLSW	EASW	LASW	PTSW	JNSW	preGDSW	posrGDSW
Sulfitobacter	ASV0007	2.5% + 5.1%	2.2% + 3.1%	2.8% + 6.5%	0.821	0.022	0.6% + 0.9%	1.7% + 1.7%	3.9% + 4.5%	7.2% + 10.4%	0.9% + 0.7%	0.2% + 0.4%	0.1% + 0.1%	0.3% + 0.3%	2.2% + 3.4%	0.2% + 0.3%	0.1% + 0.1%	0.0% + 0.1%	1.0% + 2.6%	0.1% + 0.2%
Marinobacter	ASV0010	1.3% + 1.6%	0.8% + 0.8%	1.8% + 2.0%	0.821	0.016	0.2% + 0.2%	0.9% + 0.8%	1.1% + 0.9%	3.1% + 2.8%	1.4% + 1.2%	0.9% + 1.4%	2.0% + 3.3%	0.9% + 0.8%	1.0% + 1.4%	1.1% + 1.9%	0.2% + 0.2%	0.0% + 0.0%	1.3% + 2.2%	0.5% + 1.2%
Kordia	ASV0005	2.5% + 5.9%	0.3% + 0.8%	4.3% + 7.7%	0.75	0.023	0.2% + 0.2%	0.7% + 1.4%	0.1% + 0.1%	11.1% + 10.8%	1.6% + 1.9%	0.3% + 0.2%	0.6% + 1.2%	0.0% + 0.0%	0.2% + 0.3%	6.3% + 7.0%	1.9% + 2.8%	0.5% + 1.0%	0.3% + 0.1%	2.9% + 4.9%
Unclassified_Rhodobacteraceae	ASV0026	0.6% + 0.8%	0.3% + 0.5%	0.8% + 0.9%	0.75	0.008	0.3% + 0.5%	0.4% + 0.7%	0.3% + 0.3%	0.8% + 0.7%	0.9% + 1.2%	0.7% + 1.0%	0.0% + 0.0%	1.4% + 2.4%	0.0% + 0.0%	0.2% + 0.3%	0.1% + 0.1%	0.0% + 0.0%	0.3% + 1.4%	0.1% + 0.2%
Alteromonas	ASV0004	2.3% + 3.3%	3.8% + 4.0%	1.0% + 2.0%	0.714	0.025	3.8% + 4.7%	2.7% + 3.3%	4.8% + 4.6%	2.4% + 3.1%	0.5% + 0.3%	0.2% + 0.2%	3.3% + 5.2%	3.2% + 3.9%	7.4% + 11.5%	1.6% + 2.1%	0.6% + 0.8%	0.1% + 0.2%	5.0% + 2.7%	0.8% + 1.4%
Alteromonas	ASV0009	1.9% + 3.1%	3.6% + 3.8%	0.5% + 0.7%	0.679	0.017	2.8% + 4.7%	2.4% + 2.7%	5.2% + 4.0%	0.9% + 1.0%	0.4% + 0.7%	0.1% + 0.1%	0.9% + 1.1%	3.2% + 4.2%	6.0% + 6.3%	1.0% + 1.1%	0.2% + 0.4%	0.0% + 0.0%	3.6% + 5.7%	0.4% + 0.8%
Vibrio	ASV0062	0.3% + 0.4%	0.5% + 0.5%	0.1% + 0.2%	0.679	0.003	0.4% + 0.2%	0.8% + 0.7%	0.5% + 0.4%	0.2% + 0.4%	0.1% + 0.2%	0.0% + 0.1%	0.1% + 0.1%	0.3% + 0.3%	0.3% + 0.6%	0.6% + 0.7%	0.1% + 0.1%	0.0% + 0.0%	0.2% + 0.5%	0.2% + 0.5%
Alteromonas	ASV0003	2.9% + 5.9%	0.2% + 0.3%	5.2% + 7.5%	0.643	0.026	0.1% + 0.1%	0.2% + 0.2%	0.3% + 0.5%	3.5% + 5.8%	7.0% + 9.8%	4.9% + 7.6%	0.7% + 1.5%	0.2% + 0.2%	1.2% + 2.6%	1.1% + 1.1%	1.8% + 1.9%	1.0% + 1.5%	0.8% + 0.2%	1.2% + 1.4%
Sulfitobacter	ASV0029	0.7% + 1.1%	0.5% + 0.7%	0.9% + 1.4%	0.607	0.007	0.4% + 0.5%	0.8% + 1.1%	0.3% + 0.3%	1.8% + 2.1%	0.5% + 0.7%	0.3% + 0.4%	0.0% + 0.0%	0.0% + 0.1%	0.1% + 0.2%	0.1% + 0.1%	0.0% + 0.0%	0.0% + 0.0%	0.1% + 0.0%	0.0% + 0.1%
Alteromonas	ASV0017	1.0% + 2.2%	1.7% + 3.0%	0.5% + 1.1%	0.571	0.01	1.4% + 1.1%	0.5% + 0.6%	2.9% + 4.7%	0.5% + 0.6%	0.8% + 1.8%	0.0% + 0.0%	1.8% + 2.2%	0.5% + 0.6%	1.8% + 3.4%	0.4% + 0.5%	0.0% + 0.0%	0.0% + 0.0%	1.5% + 1.5%	0.2% + 0.4%
Stappia	ASV0044	0.5% + 1.0%	0.0% + 0.0%	0.8% + 1.2%	0.571	0.005	0.0% + 0.0%	0.0% + 0.0%	0.0% + 0.1%	1.8% + 1.8%	0.5% + 0.6%	0.2% + 0.3%	0.0% + 0.0%	0.0% + 0.0%	0.1% + 0.2%	0.2% + 0.2%	0.3% + 0.2%	0.1% + 0.1%	0.0% + 0.1%	0.2% + 0.2%
Alcanivorax	ASV0079	0.2% + 0.4%	0.4% + 0.5%	0.1% + 0.1%	0.571	0.003	0.0% + 0.0%	0.0% + 0.0%	0.0% + 0.0%	0.4% + 0.9%	0.2% + 0.5%	0.3% + 0.6%	0.0% + 0.0%	0.0% + 0.0%	0.1% + 0.1%	0.0% + 0.1%	0.0% + 0.1%	0.0% + 0.0%	0.0% + 0.1%	0.0% + 0.1%
Unclassified_Rhodobacteraceae	ASV0012	0.7% + 1.8%	0.2% + 0.3%	1.1% + 2.4%	0.536	0.013	0.2% + 0.2%	0.0% + 0.0%	0.3% + 0.4%	0.5% + 1.0%	2.0% + 4.0%	0.8% + 1.5%	0.0% + 0.0%	0.0% + 0.0%	0.1% + 0.2%	0.1% + 0.3%	0.3% + 0.3%	0.0% + 0.0%	0.0% + 0.0%	0.1% + 0.3%
Alteromonas	ASV0014	0.9% + 1.7%	1.8% + 2.3%	0.2% + 0.4%	0.536	0.011	1.6% + 2.7%	1.5% + 2.0%	2.1% + 2.7%	0.6% + 0.6%	0.1% + 0.1%	0.1% + 0.1%	0.4% + 0.5%	2.0% + 2.4%	1.6% + 1.6%	0.6% + 0.8%	0.1% + 0.2%	0.0% + 0.0%	1.3% + 1.6%	0.2% + 0.5%
Pseudoalteromonas	ASV0027	0.8% + 1.4%	1.5% + 1.8%	0.1% + 0.3%	0.5	0.007	1.4% + 1.4%	2.2% + 2.4%	1.1% + 1.6%	0.2% + 0.4%	0.0% + 0.0%	0.1% + 0.2%	0.3% + 0.2%	0.3% + 0.2%	0.1% + 0.1%	0.1% + 0.2%	0.0% + 0.0%	0.0% + 0.0%	0.2% + 0.2%	0.0% + 0.1%
Unclassified_Rhodobacteraceae	ASV0050	0.4% + 0.9%	0.2% + 0.3%	0.6% + 1.2%	0.5	0.004	0.1% + 0.2%	0.4% + 0.4%	0.0% + 0.1%	0.4% + 0.4%	1.1% + 2.0%	0.4% + 0.5%	0.0% + 0.0%	0.2% + 0.2%	0.0% + 0.0%	0.0% + 0.1%	0.1% + 0.1%	0.0% + 0.0%	0.0% + 0.1%	0.0% + 0.1%
Exiguobacterium	ASV0053	0.4% + 0.6%	0.0% + 0.0%	0.7% + 0.6%	0.5	0.004	0.0% + 0.0%	0.0% + 0.0%	0.0% + 0.0%	1.2% + 0.5%	0.7% + 0.6%	0.3% + 0.4%	0.0% + 0.0%	0.0% + 0.0%	0.0% + 0.0%	0.2% + 0.2%	0.2% + 0.2%	0.1% + 0.3%	0.0% + 0.0%	0.2% + 0.2%
Marivita	ASV0031	0.9% + 2.1%	0.0% + 0.0%	1.7% + 2.7%	0.464	0.007	0.0% + 0.0%	0.0% + 0.0%	0.0% + 0.0%	3.7% + 4.0%	1.0% + 1.0%	0.5% + 0.4%	0.1% + 0.2%	0.0% + 0.0%	0.0% + 0.0%	7.3% + 7.3%	1.7% + 0.8%	4.6% + 7.9%	0.0% + 0.0%	4.7% + 6.4%
Alteromonas	ASV0037	0.9% + 2.1%	1.7% + 2.9%	0.1% + 0.3%	0.464	0.006	2.3% + 4.3%	1.8% + 3.1%	1.1% + 1.9%	0.4% + 0.4%	0.0% + 0.1%	0.1% + 0.1%	0.6% + 0.7%	2.5% + 3.9%	1.2% + 1.4%	0.5% + 0.7%	0.1% + 0.2%	0.0% + 0.0%	1.3% + 2.4%	0.2% + 0.5%
Unclassified_Rhodobacteraceae	ASV0048	0.3% + 0.5%	0.2% + 0.3%	0.4% + 0.7%	0.464	0.004	0.4% + 0.4%	0.1% + 0.1%	0.1% + 0.2%	0.2% + 0.3%	0.7% + 1.0%	0.4% + 0.6%	0.0% + 0.0%	0.0% + 0.0%	0.0% + 0.0%	0.0% + 0.0%	0.4% + 0.7%	0.0% + 0.0%	0.0% + 0.0%	0.1% + 0.4%
Hyphomonas	ASV0055	0.3% + 0.5%	0.1% + 0.1%	0.4% + 0.6%	0.464	0.004	0.1% + 0.1%	0.0% + 0.1%	0.1% + 0.2%	0.1% + 0.1%	0.4% + 0.4%	0.8% + 0.9%	0.1% + 0.1%	0.1% + 0.1%	0.1% + 0.2%	0.0% + 0.0%	0.1% + 0.1%	0.0% + 0.1%	0.1% + 0.2%	0.1% + 0.1%
Vibrio	ASV0022	1.1% + 3.0%	2.2% + 4.1%	0.1% + 0.2%	0.429	0.009	0.7% + 0.7%	3.9% + 6.8%	2.2% + 3.3%	0.2% + 0.3%	0.0% + 0.0%	0.0% + 0.0%	0.0% + 0.0%	0.5% + 0.5%	0.8% + 1.6%	0.1% + 0.3%	0.0% + 0.0%	0.0% + 0.0%	0.5% + 1.2%	0.0% + 0.2%
Unclassified_Rhodobacteraceae	ASV0025	0.5% + 1.0%	0.2% + 0.3%	0.7% + 1.3%	0.429	0.008	0.3% + 0.5%	0.0% + 0.1%	0.3% + 0.3%	1.0% + 1.3%	0.8% + 1.7%	0.5% + 0.9%	0.0% + 0.0%	0.0% + 0.0%	0.1% + 0.1%	2.5% + 5.1%	0.1% + 0.2%	0.0% + 0.0%	0.0% + 0.0%	0.9% + 3.1%
Unclassified_Rhodobacteraceae	ASV0046	0.7% + 2.6%	0.0% + 0.1%	1.4% + 3.4%	0.429	0.005	0.0% + 0.0%	0.0% + 0.0%	0.0% + 0.1%	1.0% + 2.0%	3.0% + 5.6%	0.0% + 0.1%	0.0% + 0.0%	0.0% + 0.0%	0.0% + 0.0%	0.1% + 0.1%	0.1% + 0.2%	0.0% + 0.0%	0.0% + 0.0%	0.1% + 0.1%
Marinobacter	ASV0054	0.6% + 1.6%	0.8% + 2.1%	0.5% + 1.0%	0.429	0.004	0.1% + 0.3%	0.6% + 1.1%	1.5% + 3.3%	0.3% + 0.6%	0.9% + 1.7%	0.1% + 0.1%	0.2% + 0.3%	1.3% + 2.2%	1.4% + 3.0%	0.2% + 0.3%	0.2% + 0.3%	0.3% + 0.6%	1.0% + 2.4%	0.2% + 0.4%
Muricauda	ASV0081	0.2% + 0.4%	0.0% + 0.0%	0.3% + 0.4%	0.429	0.003	0.0% + 0.0%	0.0% + 0.0%	0.0% + 0.0%	0.1% + 0.1%	0.6% + 0.6%	0.2% + 0.2%	0.0% + 0.0%	0.0% + 0.0%	0.0% + 0.0%	0.0% + 0.0%	0.1% + 0.1%	0.0% + 0.1%	0.0% + 0.0%	0.0% + 0.1%
Unclassified_Rhodobacteraceae	ASV0096	0.4% + 0.8%	0.0% + 0.1%	0.6% + 1.1%	0.429	0.002	0.0% + 0.0%	0.0% + 0.0%	0.1% + 0.2%	0.7% + 1.0%	0.9% + 1.6%	0.3% + 0.5%	0.0% + 0.0%	0.0% + 0.0%	0.0% + 0.0%	0.7% + 0.9%	6.3% + 7.7%	0.8% + 1.6%	0.0% + 0.0%	2.3% + 4.7%
Unclassified_Rhodobacteraceae	ASV0006	3.6% + 9.3%	0.1% + 0.2%	6.7% + 12.0%	0.393	0.022	0.0% + 0.0%	0.0% + 0.0%	0.2% + 0.2%	4.2% + 9.1%	6.9% + 14.9%	9.1% + 13.6%	0.0% + 0.0%	0.0% + 0.0%	0.0% + 0.1%	0.2% + 0.5%	9.7% + 11.3%	5.5% + 11.6%	0.0% + 0.1%	4.8% + 9.3%
Alteromonas	ASV0008	2.4% + 5.4%	0.1% + 0.3%	4.4% + 6.9%	0.393	0.022	0.1% + 0.1%	0.0% + 0.0%	0.3% + 0.4%	2.2% + 4.5%	6.6% + 9.0%	4.6% + 7.2%	0.5% + 0.9%	0.0% + 0.0%	0.8% + 1.8%	0.2% + 0.3%	1.5% + 1.8%	1.0% + 1.6%	0.5% + 0.0%	0.9% + 1.4%
Alteromonas	ASV0028	0.4% + 1.1%	0.8% + 1.6%	0.1% + 0.2%	0.393	0.007	0.4% + 0.4%	0.5% + 0.7%	1.3% + 2.5%	0.2% + 0.3%	0.0% + 0.0%	0.0% + 0.1%	0.1% + 0.2%	0.5% + 0.6%	1.0% + 1.4%	0.4% + 0.6%	0.0% + 0.0%	0.0% + 0.0%	0.6% + 0.1%	0.1% + 0.4%
Unclassified_Rhodobacteraceae	ASV0034	0.7% + 1.8%	0.1% + 0.2%	1.2% + 2.3%	0.393	0.007	0.0% + 0.0%	0.1% + 0.1%	0.1% + 0.3%	0.7% + 0.6%	2.7% + 3.7%	0.3% + 0.6%	0.0% + 0.0%	0.3% + 0.5%	0.1% + 0.3%	0.7% + 0.7%	1.1% + 1.9%	0.1% + 0.1%	0.1% + 0.3%	0.6% + 1.1%
Alteromonas_australica	ASV0074	0.5% + 1.2%	1.0% + 1.7%	0.1% + 0.1%	0.393	0.003	1.0% + 1.5%	1.5% + 2.7%	0.6% + 1.1%	0.0% + 0.1%	0.1% + 0.2%	0.1% + 0.2%	5.4% + 10.5%	6.6% + 11.1%	1.3% + 2.6%	0.1% + 0.2%	0.0% + 0.1%	0.0% + 0.0%	4.0% + 8.8%	0.1% + 0.1%
Lutibacter_maritimus	ASV0099	0.1% + 0.4%	0.0% + 0.0%	0.2% + 0.5%	0.393	0.002	0.0% + 0.0%	0.0% + 0.0%	0.0% + 0.0%	0.3% + 0.5%	0.4% + 0.7%	0.1% + 0.1%	0.0% + 0.0%	0.0% + 0.0%	0.0% + 0.0%	0.2% + 0.3%	0.2% + 0.2%	0.0% + 0.0%	0.0% + 0.0%	0.1% + 0.2%
Neptunomonas	ASV0021	0.5% + 1.4%	0.4% + 1.4%	0.7% + 1.5%	0.357	0.009	0.0% + 0.0%	0.0% + 0.0%	1.0% + 2.2%	0.8% + 1.4%	0.1% + 0.2%	1.1% + 2.4%	0.0% + 0.0%	0.0% + 0.0%	1.7% + 3.8%	0.4% + 0.7%	0.0% + 0.0%	0.4% + 0.9%	0.7% + 0.0%	0.3% + 0.7%
Alteromonas	ASV0032	0.8% + 1.9%	1.4% + 2.5%	0.3% + 0.9%	0.357	0.007	0.8% + 1.0%	0.3% + 0.3%	2.7% + 3.9%	0.2% + 0.5%	0.7% + 1.5%	0.0% + 0.0%	1.6% + 1.8%	0.4% + 0.7%	1.5% + 2.9%	0.3% + 0.7%	0.0% + 0.0%	0.0% + 0.0%	1.3% + 1.0%	0.1% + 0.4%
Ruegeria_pomeroyi	ASV0060	0.3% + 0.8%	0.0% + 0.0%	0.6% + 1.0%	0.357	0.004	0.0% + 0.0%	0.0% + 0.0%	0.0% + 0.0%	0.9% + 1.3%	0.9% + 1.2%	0.1% + 0.3%	0.0% + 0.0%	0.0% + 0.0%	0.0% + 0.0%	0.0% + 0.0%	0.1% + 0.1%	0.0% + 0.0%	0.0% + 0.0%	0.0% + 0.1%
Unclassified_Rhodobacteraceae	ASV0067	0.3% + 0.9%	0.4% + 1.2%	0.3% + 0.5%	0.357	0.003	0.0% + 0.1%	1.1% + 2.2%	0.1% + 0.2%	0.5% + 0.8%	0.2% + 0.4%	0.1% + 0.1%	0.0% + 0.0%	1.2% + 2.1%	0.1% + 0.1%	1.0% + 1.7%	0.0% + 0.1%	0.0% + 0.0%	0.4% + 1.2%	0.4% + 1.0%
Nioella_sediminis	ASV0080	0.2% + 0.4%	0.0% + 0.0%	0.5% + 0.5%	0.357	0.003	0.0% + 0.0%	0.0% + 0.0%	0.0% + 0.0%	0.5% + 0.3%	0.8% + 0.6%	0.1% + 0.2%	0.0% + 0.0%	0.0% + 0.0%	0.0% + 0.1%	0.1% + 0.2%	1.1% + 1.9%	0.0% + 0.1%	0.0% + 0.1%	0.4% + 1.0%
Vibrio_tasmaniensis	ASV0057	0.2% + 0.6%	0.5% + 0.8%	0.0% + 0.1%	0.321	0.004	0.2% + 0.2%	1.1% + 1.3%	0.3% + 0.3%	0.1% + 0.1%	0.0% + 0.0%	0.0% + 0.0%	0.0% + 0.1%	0.0% + 0.0%	0.0% + 0.1%	0.0% + 0.0%	0.0% + 0.0%	0.0% + 0.0%	0.0% + 0.0%	0.0% + 0.0%
Paraglaciecola	ASV0061	0.2% + 0.6%	0.4% + 0.9%	0.1% + 0.2%	0.321	0.004	0.8% + 1.6%	0.1% + 0.1%	0.2% + 0.3%	0.1% + 0.2%	0.1% + 0.2%	0.1% + 0.2%	0.3% + 0.7%	0.1% + 0.2%	0.3% + 0.7%	0.0% + 0.0%	0.0% + 0.0%	0.0% + 0.0%	0.3% + 0.0%	0.0% + 0.0%
Alteromonas	ASV0063	0.5% + 2.1%	1.0% + 3.0%	0.1% + 0.3%	0.321	0.003	0.0% + 0.0%	0.1% + 0.1%	2.5% + 4.7%	0.1% + 0.2%	0.2% + 0.5%	0.0% + 0.0%	0.0% + 0.0%	0.1% + 0.2%	4.1% + 8.2%	0.1% + 0.1%	0.0% + 0.0%	0.0% + 0.0%	1.7% + 6.2%	0.0% + 0.1%
Alteromonas	ASV0070	0.5% + 2.0%	0.9% + 2.9%	0.1% + 0.3%	0.321	0.003	0.1% + 0.1%	0.1% + 0.2%	2.3% + 4.6%	0.1% + 0.2%	0.3% + 0.6%	0.0% + 0.0%	0.0% + 0.0%	0.3% + 0.3%	4.1% + 8.5%	0.0% + 0.1%	0.0% + 0.0%	0.0% + 0.0%	1.8% + 6.4%	0.0% + 0.0%
Alteromonas	ASV0071	0.3% + 0.7%	0.6% + 1.0%	0.1% + 0.1%	0.321	0.003	0.5% + 0.6%	0.0% + 0.1%	1.1% + 1.4%	0.1% + 0.2%	0.0% + 0.0%	0.0% + 0.0%	0.2% + 0.4%	0.1% + 0.1%	0.4% + 0.8%	0.0% + 0.0%	0.0% + 0.0%	0.0% + 0.0%	0.3% + 0.0%	0.0% + 0.0%
Alteromonas	ASV0075	0.3% + 0.5%	0.5% + 0.6%	0.1% + 0.3%	0.321	0.003	0.2% + 0.4%	0.5% + 0.3%	0.8% + 0.8%	0.3% + 0.5%	0.0% + 0.0%	0.0% + 0.0%	0.1% + 0.1%	0.5% + 0.4%	0.5% + 0.6%	0.2% + 0.2%	0.0% + 0.0%	0.0% + 0.0%	0.4% + 0.3%	0.1% + 0.1%
Marinobacter	ASV0077	0.2% + 0.3%	0.1% + 0.2%	0.2% + 0.4%	0.321	0.003	0.0% + 0.0%	0.1% + 0.2%	0.2% + 0.3%	0.3% + 0.6%	0.2% + 0.4%	0.1% + 0.3%	0.0% + 0.0%	0.1% + 0.2%	0.1% + 0.2%	0.2% + 0.5%	0.0% + 0.0%	0.0% + 0.0%	0.1% + 0.0%	0.1% + 0.3%
Unclassified_Nitrincolaceae	ASV0078	0.5% + 2.2%	0.1% + 0.2%	0.8% + 3.0%	0.321	0.003	0.0% + 0.1%	0.2% + 0.4%	0.0% + 0.0%	0.1% + 0.1%	2.4% + 5.3%	0.0% + 0.0%	0.0% + 0.0%	0.9% + 1.5%	0.1% + 0.1%	0.6% + 1.0%	0.0% + 0.0%	0.0% + 0.0%	0.2% + 0.9%	0.2% + 0.6%
Pseudomonas	ASV0080	0.3% + 0.8%	0.3% + 0.4%	0.3% + 1.1%	0.321	0.003	0.0% + 0.0%	0.0% + 0.0%	0.0% + 0.0%	0.5% + 0.3%	0.8% + 0.6%	0.1% + 0.2%	0.0% + 0.0%	0.0% + 0.0%	0.0% + 0.1%	0.1% + 0.2%	1.1% + 1.9%	0.0% + 0.1%	0.0% + 0.1%	0.4% + 1.0%
Methylophaga	ASV0146	1.5% + 4.4%	0.4% + 0.9%	2.4% + 5.9%	0.321	0.001	0.5% + 1.1%	0.9% + 1.9%	0.4% + 0.9%	0.0% + 0.0%	0.0% + 0.0%	0.0% + 0.0%	3.2% + 6.3%	4.4% + 7.6%	0.9% + 2.0%	0.0% + 0.0%	0.0% + 0.0%	0.0% + 0.0%	2.5% + 5.6%	0.0% + 0.0%
Neptuniibacter	ASV0015	1.6% + 5.4%	2.3% + 7.7%	1.1% + 2.0%	0.286	0.011	0.1% + 0.2%	0.2% + 0.5%	5.6% + 12.5%	1.4% + 3.1%	1.2% + 1.7%	0.6% + 0.9%	0.0% + 0.0%	0.0% + 0.0%	0.4% + 0.9%	0.5% + 1.2%	2.0% + 4.1%	0.2% + 0.4%	0.2% + 0.7%	0.8% + 2.2%
Pseudoalteromonas	ASV0016	0.5% + 1.8%	1.0% + 2.5%	0.0% + 0.0%	0.286	0.01	0.4% + 0.7%	2.3% + 4.7%	0.4% + 0.3%	0.0% + 0.0%	0.0% + 0.0%	0.0% + 0.0%	0.0% + 0.1%	0.2% + 0.4%	0.1% + 0.2%	0.0% + 0.0%	0.0% + 0.0%	0.0% + 0.0%	0.1% + 0.0%	0.0% + 0.0%
Unclassified_Methyloligellaceae	ASV0041	3.2% + 12.3%	0.1% + 0.2%	6.0% + 16.5%	0.286	0.005	0.4% + 0.4%	0.3% + 0.6%	1.0% + 1.9%	0.2% + 0.3%	0.0% + 0.0%	0.0% + 0.0%	0.1% + 0.3%	0.3% + 0.4%	0.8% + 1.2%	0.2% + 0.4%	0.0% + 0.0%	0.0% + 0.0%	0.4% + 0.1%	0.1% + 0.2%
Unclassified_Rhodobacteraceae	ASV0049	0.3% + 0.7%	0.2% + 0.4%	0.4% + 0.9%	0.286	0.004	0.0% + 0.0%	0.1% + 0.1%	0.4% + 0.6%	0.6% + 1.4%	0.2% + 0.5%	0.3% + 0.5%	0.0% + 0.0%	0.0% + 0.0%	0.2% + 0.4%	0.1% + 0.2%	0.1% + 0.1%	0.0% + 0.0%	0.1% + 0.3%	0.0% + 0.1%
Neptuniibacter	ASV0052	0.3% + 0.6%	0.2% + 0.7%	0.3% + 0.6%	0.286	0.004	0.0% + 0.0%	0.6% + 1.2%	0.0% + 0.0%	0.2% + 0.4%	0.4% + 0.9%	0.3% + 0.6%	0.0% + 0.0%	0.4% + 0.7%	0.0% + 0.0%	0.1% + 0.2%	0.9% + 1.7%	0.3% + 0.7%	0.1% + 0.4%	0.4% + 1.0%
Aestuariicella	ASV0067	0.2% + 0.5%	0.3% + 0.6%	0.1% + 0.2%	0.286	0.003	0.0% + 0.1%	1.1% + 2.2%	0.1% + 0.2%	0.5% + 0.8%	0.2% + 0.4%	0.1% + 0.1%	0.0% + 0.0%	1.2% + 2.1%	0.1% + 0.1%	1.0% + 1.7%	0.0% + 0.1%	0.0% + 0.0%	0.4% + 1.2%	0.4% + 1.0%
Maricaulis_maris	ASV0085	0.5% + 1.2%	0.0% + 0.1%	0.8% + 1.6%	0.286	0.003	0.0% + 0.0%	0.1% + 0.1%	0.0% + 0.0%	0.1% + 0.2%	0.8% + 1.7%	1.6% + 2.2%	0.1% + 0.1%	0.1% + 0.3%	0.0% + 0.0%	0.2% + 0.3%	0.6% + 0.9%	0.6% + 1.4%	0.1% + 0.2%	0.5% + 0.9%
Alcanivorax_venustensis	ASV0121	0.4% + 1.1%	0.8% + 1.6%	0.0% + 0.0%	0.286	0.002	0.4% + 0.8%	0.5% + 1.0%	0.4% + 0.6%	0.4% + 0.8%	0.0% + 0.0%	0.0% + 0.0%	2.8% + 5.5%	1.3% + 2.3%	0.5% + 0.8%	0.1% + 0.3%	0.0% + 0.0%	0.0% + 0.0%	1.5% + 3.7%	0.0% + 0.2%
Oleiphilus	ASV0126	0.1% + 0.3%	0.1% + 0.3%	0.1% + 0.2%	0.286	0.001	0.0% + 0.0%	0.2% + 0.4%	0.2% + 0.4%	0.0% + 0.0%	0.0% + 0.0%	0.0% + 0.0%	0.0% + 0.0%	0.0% + 0.0%	0.0% + 0.0%	0.0% + 0.0%	0.0% + 0.0%	0.0% + 0.0%	0.0% + 0.0%	0.0% + 0.0%
Alcanivorax	ASV0392	0.1% + 0.3%	0.3% + 0.4%	0.0% + 0.1%	0.286	0	0.1% + 0.2%	0.0% + 0.0%	0.0% + 0.1%	0.0% + 0.1%	0.1% + 0.1%	0.0% + 0.1%	0.0% + 0.0%	0.0% + 0.0%	0.0% + 0.0%	0.0% + 0.0%	0.0% + 0.0%	0.0% + 0.0%	0.0% + 0.0%	0.0% + 0.0%
Alteromonas	ASV0039	0.6% + 1.3%	0.0% + 0.0%	1.1% + 1.7%	0.25	0.006	0.0% + 0.0%	0.0% + 0.0%	0.0% + 0.0%	0.9% + 1.3%	1.6% + 2.5%	0.7% + 1.1%	0.0% + 0.0%	0.0% + 0.0%	0.0% + 0.0%	0.3% + 0.7%	0.2% + 0.3%	0.0% + 0.0%	0.0% + 0.0%	0.2% + 0.4%
Alteromonas	ASV0041	0.3% + 0.9%	0.6% + 1.2%	0.1% + 0.2%	0.25	0.005	0.4% + 0.4%	0.3% + 0.6%	1.0% + 1.9%	0.2% + 0.3%	0.0% + 0.0%	0.0% + 0.0%	0.1% + 0.3%	0.3% + 0.4%	0.8% + 1.2%	0.2% + 0.4%	0.0% + 0.0%	0.0% + 0.0%	0.4% + 0.1%	0.1% + 0.2%
Oleiphilus	ASV0042	0.3% + 1.0%	0.5% + 1.4%	0.0% + 0.0%	0.25	0.005	0.0% + 0.0%	0.7% + 1.5%	0.3% + 0.5%	3.7% + 7.7%	0.1% + 0.2%	0.0% + 0.0%	0.0% + 0.1%	0.7% + 1.3%	0.0% + 0.0%	1.1% + 2.6%	0.2% + 0.3%	0.0% + 0.0%	0.2% + 0.7%	0.5% + 1.5%
Unclassified_Rhodobacteraceae	ASV0058	0.2% + 0.5%	0.0% + 0.0%	0.4% + 0.6%	0.25	0.004	0.0% + 0.0%	0.0% + 0.0%	0.0% + 0.0%	0.1% + 0.2%	0.6% + 0.6%	0.6% + 0.7%	0.0% + 0.0%	0.0% + 0.0%	0.0% + 0.1%	0.0% + 0.0%	0.4% + 0.4%	0.2% + 0.4%	0.0% + 0.1%	0.2% + 0.3%
Alteromonas	ASV0065	0.6% + 2.3%	1.1% + 3.3%	0.1% + 0.4%	0.25	0.003	0.0% + 0.0%	0.2% + 0.4%	2.7% + 5.2%	0.1% + 0.2%	0.3% + 0.8%	0.0% + 0.0%	0.0% + 0.0%	0.6% + 1.0%	4.1% + 8.3%	0.1% + 0.2%	0.0% + 0.0%	0.0% + 0.0%	1.9% + 6.2%	0.0% + 0.1%
Unclassified_Rhodobacteraceae	ASV0088	0.2% + 0.6%	0.1% + 0.2%	0.4% + 0.7%	0.25	0.003	0.0% + 0.0%	0.0% + 0.0%	0.2% + 0.3%	0.6% + 1.2%	0.1% + 0.2%	0.4% + 0.6%	0.0% + 0.1%	0.0% + 0.0%	0.1% + 0.3%	0.0% + 0.0%	0.0% + 0.0%	0.0% + 0.0%	0.1% + 0.2%	0.0% + 0.0%
Marinomonas	ASV0133	1.2% + 5.0%	2.1% + 7.2%	0.4% + 1.3%	0.25	0.001	0.0% + 0.0%	0.5% + 0.6%	0.2% + 0.2%	0.0% + 0.1%	0.0% + 0.0%	0.0% + 0.0%	0.0% + 0.0%	0.0% + 0.0%	0.0% + 0.0%	0.0% + 0.0%	0.0% + 0.0%	0.0% + 0.0%	0.0% + 0.0%	0.0% + 0.0%
Alteromonas_mediterranea	ASV0035	0.3% + 0.9%	0.6% + 1.3%	0.0% + 0.1%	0.214	0.006	0.3% + 0.7%	0.6% + 1.2%	0.8% + 1.9%	0.1% + 0.1%	0.0% + 0.1%	0.0% + 0.0%	0.0% + 0.1%	2.8% + 4.8%	3.3% + 7.3%	0.1% + 0.2%	0.0% + 0.0%	0.0% + 0.0%	2.1% + 0.0%	0.0% + 0.1%
Unclassified_Rhodobacteraceae	ASV0042	0.8% + 3.3%	0.3% + 0.8%	1.3% + 4.5%	0.214	0.005	0.0% + 0.0%	0.7% + 1.5%	0.3% + 0.5%	3.7% + 7.7%	0.1% + 0.2%	0.0% + 0.0%	0.0% + 0.1%	0.7% + 1.3%	0.0% + 0.0%	1.1% + 2.6%	0.2% + 0.3%	0.0% + 0.0%	0.2% + 0.7%	0.5% + 1.5%
Vibrio	ASV0043	0.6% + 1.7%	1.2% + 2.4%	0.0% + 0.0%	0.214	0.005	0.2% + 0.3%	2.3% + 4.0%	1.1% + 1.6%	0.0% + 0.0%	0.0% + 0.0%	0.0% + 0.0%	0.1% + 0.1%	0.2% + 0.3%	0.5% + 0.9%	0.2% + 0.2%	0.0% + 0.0%	0.0% + 0.0%	0.3% + 0.7%	0.1% + 0.2%
Alteromonas	ASV0047	0.4% + 1.1%	0.0% + 0.0%	0.8% + 1.4%	0.214	0.004	0.0% + 0.0%	0.0% + 0.0%	0.0% + 0.0%	0.7% + 0.7%	1.4% + 2.2%	0.4% + 1.0%	0.0% + 0.0%	0.0% + 0.0%	0.0% + 0.0%	0.4% + 0.6%	0.0% + 0.0%	0.0% + 0.0%	0.0% + 0.0%	0.1% + 0.4%
OM27_clade	ASV0063	0.5% + 2.5%	0.0% + 0.0%	1.0% + 3.4%	0.214	0.003	0.0% + 0.0%	0.1% + 0.1%	2.5% + 4.7%	0.1% + 0.2%	0.2% + 0.5%	0.0% + 0.0%	0.0% + 0.0%	0.1% + 0.2%	4.1% + 8.2%	0.1% + 0.1%	0.0% + 0.0%	0.0% + 0.0%	1.7% + 6.2%	0.0% + 0.1%
Pontibacterium	ASV0066	0.4% + 1.6%	0.7% + 2.3%	0.1% + 0.3%	0.214	0.003	0.0% + 0.0%	2.1% + 4.2%	0.1% + 0.2%	0.1% + 0.1%	0.2% + 0.5%	0.0% + 0.1%	0.0% + 0.0%	0.4% + 0.7%	0.0% + 0.0%	0.1% + 0.1%	0.2% + 0.3%	0.0% + 0.0%	0.1% + 0.4%	0.1% + 0.2%
Alteromonas	ASV0083	0.5% + 2.1%	0.9% + 3.1%	0.1% + 0.4%	0.214	0.003	0.0% + 0.0%	0.1% + 0.2%	2.3% + 4.9%	0.1% + 0.2%	0.3% + 0.6%	0.0% + 0.0%	0.0% + 0.0%	0.1% + 0.2%	4.6% + 9.7%	0.1% + 0.1%	0.0% + 0.0%	0.0% + 0.0%	1.9% + 7.3%	0.0% + 0.1%
uncultured_Bacteroidetes	ASV0093	0.3% + 1.3%	0.6% + 1.9%	0.0% + 0.0%	0.214	0.002	1.9% + 3.3%	0.0% + 0.0%	0.0% + 0.0%	0.0% + 0.0%	0.0% + 0.0%	0.0% + 0.0%	0.0% + 0.0%	0.0% + 0.0%	0.0% + 0.0%	0.0% + 0.0%	0.0% + 0.0%	0.0% + 0.0%	0.0% + 0.0%	0.0% + 0.0%
Vibrio	ASV0095	0.1% + 0.3%	0.3% + 0.4%	0.0% + 0.0%	0.214	0.002	0.2% + 0.4%	0.2% + 0.4%	0.3% + 0.6%	0.0% + 0.0%	0.0% + 0.0%	0.0% + 0.0%	0.0% + 0.0%	0.1% + 0.1%	0.1% + 0.1%	0.0% + 0.1%	0.0% + 0.0%	0.0% + 0.0%	0.0% + 0.0%	0.0% + 0.0%
OM27_clade	ASV0112	0.4% + 1.8%	0.0% + 0.0%	0.7% + 2.5%	0.214	0.002	0.0% + 0.0%	0.0% + 0.0%	0.0% + 0.0%	0.5% + 0.8%	0.3% + 0.4%	0.1% + 0.2%	3.5% + 7.0%	0.2% + 0.4%	0.1% + 0.2%	0.1% + 0.3%	0.0% + 0.0%	0.0% + 0.0%	1.3% + 4.7%	0.0% + 0.2%
Pseudoalteromonas	ASV0013	1.2% + 5.2%	2.6% + 7.6%	0.1% + 0.2%	0.179	0.013	1.0% + 2.1%	0.1% + 0.3%	5.7% + 12.2%	0.2% + 0.4%	0.0% + 0.0%	0.0% + 0.0%	1.5% + 2.9%	0.0% + 0.0%	0.7% + 1.6%	0.2% + 0.4%	0.0% + 0.0%	0.0% + 0.0%	0.8% + 0.0%	0.1% + 0.3%
Raricirrus_beryli	ASV0023	0.4% + 1.1%	0.0% + 0.0%	0.7% + 1.5%	0.179	0.008	0.0% + 0.0%	0.0% + 0.1%	0.0% + 0.0%	0.0% + 0.1%	0.9% + 1.4%	1.0% + 2.3%	0.0% + 0.1%	0.0% + 0.0%	0.0% + 0.1%	0.1% + 0.2%	3.7% + 6.1%	0.4% + 0.9%	0.0% + 0.0%	1.2% + 3.4%
Caulobacter_sp.	ASV0072	0.2% + 0.8%	0.4% + 1.2%	0.0% + 0.0%	0.179	0.003	0.0% + 0.0%	0.0% + 0.0%	0.0% + 0.0%	0.0% + 0.1%	2.7% + 5.9%	0.2% + 0.3%	0.0% + 0.0%	0.0% + 0.0%	0.0% + 0.0%	0.0% + 0.1%	0.0% + 0.0%	0.0% + 0.0%	0.0% + 0.0%	0.0% + 0.0%
Alteromonas	ASV0087	0.2% + 0.6%	0.0% + 0.1%	0.4% + 0.8%	0.179	0.003	0.0% + 0.1%	0.0% + 0.0%	0.1% + 0.1%	0.6% + 1.0%	0.5% + 1.1%	0.0% + 0.0%	0.1% + 0.3%	0.0% + 0.0%	0.3% + 0.6%	0.2% + 0.3%	0.0% + 0.0%	0.0% + 0.0%	0.2% + 0.0%	0.1% + 0.2%
Unclassified_Rhodobacteraceae	ASV0091	0.4% + 1.4%	0.0% + 0.0%	0.7% + 1.9%	0.179	0.002	0.0% + 0.0%	0.0% + 0.0%	0.0% + 0.0%	0.0% + 0.0%	0.1% + 0.1%	2.0% + 3.1%	0.0% + 0.0%	0.0% + 0.0%	0.0% + 0.0%	0.0% + 0.0%	0.1% + 0.2%	1.9% + 4.2%	0.0% + 0.0%	0.7% + 2.5%
Raricirrus_beryli	ASV0100	0.1% + 0.3%	0.0% + 0.0%	0.2% + 0.4%	0.179	0.002	0.0% + 0.0%	0.0% + 0.0%	0.0% + 0.0%	0.0% + 0.0%	0.2% + 0.2%	0.3% + 0.7%	0.0% + 0.1%	0.0% + 0.0%	0.0% + 0.1%	0.0% + 0.1%	0.9% + 1.0%	0.1% + 0.1%	0.0% + 0.0%	0.3% + 0.6%
Propionigenium	ASV0009	0.6% + 2.8%	1.3% + 4.0%	0.0% + 0.0%	0.143	0.017	2.8% + 4.7%	2.4% + 2.7%	5.2% + 4.0%	0.9% + 1.0%	0.4% + 0.7%	0.1% + 0.1%	0.9% + 1.1%	3.2% + 4.2%	6.0% + 6.3%	1.0% + 1.1%	0.2% + 0.4%	0.0% + 0.0%	3.6% + 5.7%	0.4% + 0.8%
Unclassified_Rhizobiaceae	ASV0012	0.2% + 1.0%	0.4% + 1.5%	0.0% + 0.0%	0.143	0.013	0.2% + 0.2%	0.0% + 0.0%	0.3% + 0.4%	0.5% + 1.0%	2.0% + 4.0%	0.8% + 1.5%	0.0% + 0.0%	0.0% + 0.0%	0.1% + 0.2%	0.1% + 0.3%	0.3% + 0.3%	0.0% + 0.0%	0.0% + 0.0%	0.1% + 0.3%
uncultured_bacterium	ASV0020	1.4% + 7.1%	2.9% + 10.4%	0.1% + 0.2%	0.143	0.009	0.0% + 0.0%	9.4% + 18.8%	0.1% + 0.3%	0.2% + 0.3%	0.0% + 0.0%	0.0% + 0.0%	0.0% + 0.0%	1.0% + 1.7%	0.0% + 0.0%	0.0% + 0.0%	0.0% + 0.0%	0.0% + 0.0%	0.3% + 1.0%	0.0% + 0.0%
Unclassified_Rhodobacteraceae	ASV0040	0.4% + 1.8%	0.1% + 0.2%	0.7% + 2.4%	0.143	0.006	0.2% + 0.4%	0.0% + 0.0%	0.1% + 0.2%	0.2% + 0.5%	1.9% + 4.2%	0.0% + 0.0%	0.0% + 0.0%	0.0% + 0.0%	0.0% + 0.0%	0.0% + 0.1%	0.2% + 0.3%	0.0% + 0.0%	0.0% + 0.0%	0.1% + 0.2%
Unclassified_Rhodobacteraceae	ASV0079	0.2% + 0.5%	0.0% + 0.0%	0.3% + 0.6%	0.143	0.003	0.0% + 0.0%	0.0% + 0.0%	0.0% + 0.0%	0.4% + 0.9%	0.2% + 0.5%	0.3% + 0.6%	0.0% + 0.0%	0.0% + 0.0%	0.1% + 0.1%	0.0% + 0.1%	0.0% + 0.1%	0.0% + 0.0%	0.0% + 0.1%	0.0% + 0.1%
Alteromonas	ASV0082	0.2% + 0.7%	0.4% + 0.8%	0.1% + 0.5%	0.143	0.003	0.4% + 0.5%	0.0% + 0.0%	0.6% + 1.3%	0.4% + 0.9%	0.0% + 0.0%	0.0% + 0.0%	0.9% + 1.8%	0.2% + 0.3%	1.9% + 3.9%	0.2% + 0.4%	0.0% + 0.0%	0.0% + 0.0%	1.1% + 0.2%	0.1% + 0.3%
Neptuniibacter	ASV0092	0.1% + 0.3%	0.0% + 0.1%	0.2% + 0.4%	0.143	0.002	0.0% + 0.0%	0.1% + 0.2%	0.0% + 0.0%	0.0% + 0.0%	0.4% + 0.5%	0.2% + 0.5%	0.0% + 0.0%	0.3% + 0.5%	0.0% + 0.1%	0.0% + 0.1%	0.5% + 0.9%	0.2% + 0.4%	0.1% + 0.3%	0.2% + 0.5%
Alcanivorax	ASV0142	0.7% + 2.2%	1.4% + 3.1%	0.0% + 0.0%	0.143	0.001	0.0% + 0.0%	0.0% + 0.0%	0.0% + 0.0%	0.1% + 0.1%	0.3% + 0.5%	0.0% + 0.0%	0.0% + 0.0%	0.0% + 0.0%	0.0% + 0.0%	0.1% + 0.1%	0.0% + 0.1%	0.0% + 0.1%	0.0% + 0.0%	0.1% + 0.1%
Neptuniibacter	ASV0001	1.3% + 6.6%	0.0% + 0.0%	2.4% + 9.1%	0.107	0.033	0.0% + 0.0%	0.0% + 0.1%	0.0% + 0.0%	0.0% + 0.0%	0.3% + 0.7%	7.0% + 15.7%	0.0% + 0.0%	0.0% + 0.0%	0.0% + 0.0%	0.0% + 0.0%	5.7% + 11.3%	15.7% + 35.1%	0.0% + 0.0%	7.2% + 21.4%
Methylophaga_thiooxydans	ASV0016	0.4% + 1.9%	0.9% + 2.8%	0.0% + 0.0%	0.107	0.01	0.4% + 0.7%	2.3% + 4.7%	0.4% + 0.3%	0.0% + 0.0%	0.0% + 0.0%	0.0% + 0.0%	0.0% + 0.1%	0.2% + 0.4%	0.1% + 0.2%	0.0% + 0.0%	0.0% + 0.0%	0.0% + 0.0%	0.1% + 0.0%	0.0% + 0.0%
Neptuniibacter	ASV0018	0.7% + 3.8%	0.0% + 0.0%	1.3% + 5.1%	0.107	0.01	0.0% + 0.0%	0.0% + 0.0%	0.0% + 0.0%	0.0% + 0.0%	4.0% + 8.9%	0.0% + 0.0%	0.4% + 0.8%	0.0% + 0.0%	0.0% + 0.0%	0.0% + 0.0%	4.8% + 9.6%	0.0% + 0.0%	0.1% + 0.0%	1.4% + 5.1%
Unclassified_Rhodobacteraceae	ASV0038	0.9% + 4.2%	0.1% + 0.4%	1.5% + 5.7%	0.107	0.006	0.0% + 0.0%	0.4% + 0.8%	0.0% + 0.1%	4.4% + 9.9%	0.0% + 0.0%	0.0% + 0.0%	0.0% + 0.0%	0.0% + 0.0%	0.0% + 0.0%	0.2% + 0.3%	0.0% + 0.0%	0.0% + 0.0%	0.0% + 0.0%	0.1% + 0.2%
Unclassified_Flavobacteriales	ASV0038	0.1% + 0.5%	0.0% + 0.0%	0.2% + 0.6%	0.107	0.006	0.0% + 0.0%	0.4% + 0.8%	0.0% + 0.1%	4.4% + 9.9%	0.0% + 0.0%	0.0% + 0.0%	0.0% + 0.0%	0.0% + 0.0%	0.0% + 0.0%	0.2% + 0.3%	0.0% + 0.0%	0.0% + 0.0%	0.0% + 0.0%	0.1% + 0.2%
marine_metagenome	ASV0069	0.2% + 0.5%	0.4% + 0.7%	0.0% + 0.0%	0.107	0.003	0.4% + 0.9%	0.3% + 0.7%	0.4% + 0.8%	0.0% + 0.0%	0.0% + 0.0%	0.0% + 0.0%	0.1% + 0.1%	0.9% + 1.5%	0.1% + 0.3%	0.0% + 0.1%	0.0% + 0.0%	0.0% + 0.0%	0.3% + 0.1%	0.0% + 0.0%
uncultured_gamma	ASV0138	0.2% + 0.6%	0.4% + 0.9%	0.0% + 0.0%	0.107	0.001	0.0% + 0.0%	0.0% + 0.1%	0.1% + 0.2%	0.1% + 0.3%	0.1% + 0.2%	0.1% + 0.1%	0.0% + 0.0%	0.1% + 0.1%	0.1% + 0.2%	0.1% + 0.3%	0.0% + 0.0%	0.0% + 0.0%	0.1% + 0.0%	0.1% + 0.2%
P3OB-42	ASV0066	0.4% + 1.6%	0.0% + 0.0%	0.8% + 2.1%	0.071	0.003	0.0% + 0.0%	2.1% + 4.2%	0.1% + 0.2%	0.1% + 0.1%	0.2% + 0.5%	0.0% + 0.1%	0.0% + 0.0%	0.4% + 0.7%	0.0% + 0.0%	0.1% + 0.1%	0.2% + 0.3%	0.0% + 0.0%	0.1% + 0.4%	0.1% + 0.2%
NS11-12_marine_group	ASV0084	0.4% + 2.0%	0.8% + 2.9%	0.0% + 0.0%	0.071	0.003	0.0% + 0.0%	0.3% + 0.5%	2.0% + 4.4%	0.0% + 0.0%	0.0% + 0.0%	0.0% + 0.0%	0.4% + 0.7%	0.0% + 0.0%	10.6% + 22.3%	7.5% + 15.0%	0.7% + 1.3%	7.6% + 17.0%	4.6% + 16.8%	5.6% + 13.0%
Glaciecola	ASV0084	0.4% + 1.9%	0.8% + 2.7%	0.0% + 0.0%	0.071	0.003	0.0% + 0.0%	0.3% + 0.5%	2.0% + 4.4%	0.0% + 0.0%	0.0% + 0.0%	0.0% + 0.0%	0.4% + 0.7%	0.0% + 0.0%	10.6% + 22.3%	7.5% + 15.0%	0.7% + 1.3%	7.6% + 17.0%	4.6% + 16.8%	5.6% + 13.0%
Vibrio	ASV0086	0.5% + 2.1%	1.1% + 3.0%	0.0% + 0.0%	0.071	0.003	0.0% + 0.0%	2.5% + 5.1%	0.9% + 2.1%	0.0% + 0.0%	0.0% + 0.0%	0.0% + 0.0%	0.0% + 0.0%	0.2% + 0.3%	0.5% + 1.1%	0.0% + 0.0%	0.0% + 0.0%	0.0% + 0.0%	0.2% + 0.8%	0.0% + 0.0%
